# Supplementary material for: Undeca­carbonyl-1κ3 C,2κ4 C,3κ4 C-(triethyl phosphite-1κP)-triangulo-triruthenium(0)
Source: Acta Crystallogr Sect E Struct Rep Online. 2011 Jan 15;67(Pt 2):m220. doi: 10.1107/S1600536811001450 (PMC3051793; doi:10.1107/S1600536811001450)
Supplement: Supplementary file 1 [file e-67-0m220-sup1.cif]

##############################################################################
###                                                                        ###
###        Electronic paper (Acta Crystallographica Section E)             ###
###                                                                        ###
##############################################################################
#                                                                            #
# This CIF contains the data in a paper accepted for publication in Acta     #
# Crystallographica Section E. It conforms to the requirements of Notes      #
# for Authors for Section E, and has been peer reviewed under the auspices   #
# of the IUCr Commission on Journals.                                        #
#                                                                            #
# Full details of the Crystallographic Information File format               #
# are given in the paper "The Crystallographic Information File (CIF):       #
# a New Standard Archive File for Crystallography" by S. R. Hall, F. H.      #
# Allen and I. D. Brown [Acta Cryst. (1991), A47, 655-685].                  #
#                                                                            #
# The current version of the core CIF dictionary is obtainable from          #
# ftp://ftp.iucr.org/pub/cif_core.dic. The current version number is 2.4.    #
#                                                                            #
# Software is freely available for graphical display of the structure(s) in  #
# this CIF.  For information consult the CIF home page http://www.iucr.org/  #
# cif/home.html                                                              #
#                                                                            #
# This file may be used for bona fide research purposes within the           #
# scientific community so long as proper attribution is given to the journal # 
# article from which it was obtained.                                        #
#                                                                            #
##############################################################################
                                             
data_global
_audit_creation_method     'form.cif (version 2.0)'
_journal_data_validation_number     ?
_journal_date_recd_electronic     2010-12-30
_journal_date_accepted     2011-01-11
_journal_name_full     'Acta Crystallographica, Section E'
_journal_year     2011
_journal_volume     67
_journal_issue      2
_journal_page_first     m220
_journal_page_last     m220
_journal_paper_category     QM
_journal_coeditor_code     IS2661
_publ_contact_author_name     'Omar bin Shawkataly'
_publ_contact_author_address
;
      Chemical Sciences Programme
      School of Distance Education
      Universiti Sains Malaysia
      11800 USM, Penang
      Malaysia
;
_publ_contact_author_email     'omarsa@usm.my'
_publ_contact_author_fax     '+60-4-657-6000'
_publ_contact_author_phone     '+60-4-653-3936'
_publ_section_title
;
Undecacarbonyl-1\k^3^<i>C</i>,2\k^4^<i>C</i>,3\k^4^<i>C</i>-(triethyl
phosphite-1\k<i>P</i>)-<i>triangulo</i>-triruthenium(0)
;
loop_
    _publ_author_name
    _publ_author_footnote
    _publ_author_address
    'Omar bin Shawkataly'
;
      Thomson Reuters ResearcherID: B-6034-2009.
      On secondment to: Multimedia University, Melaka Campus,
      Jalan Ayer Keroh Lama, 74750 Melaka, Malaysia.
;
;
      Chemical Sciences Programme
      School of Distance Education
      Universiti Sains Malaysia
      11800 USM, Penang
      Malaysia
;
    'Mohd. Gulfam Alam' ?
;
      Chemical Sciences Programme
      School of Distance Education
      Universiti Sains Malaysia
      11800 USM, Penang
      Malaysia
;
    'Chin Sing Yeap'
;
      Thomson Reuters ResearcherID: A-5523-2009.
;
;
      X-ray Crystallography Unit
      School of Physics
      Universiti Sains Malaysia
      11800 USM, Penang
      Malaysia
;
    'Hoong-Kun Fun'
;
      Thomson Reuters ResearcherID: A-3561-2009.
      Additional correspondence author, e-mail: hkfun@usm.my.
;
;     X-ray Crystallography Unit
      School of Physics
      Universiti Sains Malaysia
      11800 USM, Penang
      Malaysia
;
data_I
_audit_creation_method     SHELXL-97
_chemical_name_systematic
;\
Undecacarbonyl-1\k^3^<i>C</i>,2\k^4^<i>C</i>,3\k^4^<i>C</i>-
(triethyl phosphite-1\k<i>P</i>)-<i>triangulo</i>-triruthenium(0)
;
_chemical_name_common     ?
_chemical_formula_moiety     'C17 H15 O14 P Ru3'
_chemical_formula_sum     'C17 H15 O14 P Ru3'
_chemical_formula_iupac     '[Ru3 (C6 H15 O3 P) (C O)11]'
_chemical_formula_weight     777.47
_chemical_melting_point     ?
_symmetry_cell_setting     monoclinic
_symmetry_space_group_name_H-M     'P 21/c'
_symmetry_space_group_name_Hall     '-P 2ybc'
loop_
    _symmetry_equiv_pos_as_xyz
    'x, y, z'
    '-x, y+1/2, -z+1/2'
    '-x, -y, -z'
    'x, -y-1/2, z-1/2'
_cell_length_a     12.8866(3)
_cell_length_b     9.0955(2)
_cell_length_c     21.7772(5)
_cell_angle_alpha     90.00
_cell_angle_beta     99.5890(10)
_cell_angle_gamma     90.00
_cell_volume     2516.84(10)
_cell_formula_units_Z     4
_cell_measurement_reflns_used     9999
_cell_measurement_theta_min     2.75
_cell_measurement_theta_max     37.44
_cell_measurement_temperature     100.00(10)
_exptl_crystal_description     'plate'
_exptl_crystal_colour     'orange'
_exptl_crystal_size_max     0.22
_exptl_crystal_size_mid     0.15
_exptl_crystal_size_min     0.07
_exptl_crystal_density_diffrn     2.052
_exptl_crystal_density_meas     ?
_exptl_crystal_density_method     'not measured'
_exptl_crystal_F_000     1504
_exptl_absorpt_coefficient_mu     1.906
_exptl_absorpt_correction_type     multi-scan
_exptl_absorpt_process_details     '(<i>SADABS</i>; Bruker, 2009)'
_exptl_absorpt_correction_T_min     0.6814
_exptl_absorpt_correction_T_max     0.8798
_exptl_special_details
;
The crystal was placed in the cold stream of an Oxford Cryosystems Cobra
open-flow nitrogen cryostat (Cosier & Glazer, 1986) operating at 100.0 (1) K.
;
_diffrn_ambient_temperature     100
_diffrn_radiation_type     MoK\a
_diffrn_radiation_wavelength     0.71073
_diffrn_radiation_source     'fine-focus sealed tube'
_diffrn_radiation_monochromator     graphite
_diffrn_measurement_device_type     'Bruker APEXII DUO CCD area-detector'
_diffrn_measurement_method     '\f and \w'
_diffrn_detector_area_resol_mean     ?
_diffrn_reflns_number     48269
_diffrn_reflns_av_R_equivalents     0.0492
_diffrn_reflns_av_sigmaI/netI     0.0504
_diffrn_reflns_theta_min     2.27
_diffrn_reflns_theta_max     37.59
_diffrn_reflns_theta_full     37.59
_diffrn_measured_fraction_theta_max     0.993
_diffrn_measured_fraction_theta_full     0.993
_diffrn_reflns_limit_h_min     -22
_diffrn_reflns_limit_h_max     22
_diffrn_reflns_limit_k_min     -14
_diffrn_reflns_limit_k_max     15
_diffrn_reflns_limit_l_min     -37
_diffrn_reflns_limit_l_max     36
_diffrn_standards_number     0
_diffrn_standards_interval_count     .
_diffrn_standards_interval_time     .
_diffrn_standards_decay_%     ?
_refine_special_details
;
Refinement of <i>F</i>^2^ against ALL reflections. The weighted <i>R</i>-factor
<i>wR</i> and goodness of fit <i>S</i> are based on <i>F</i>^2^, conventional
<i>R</i>-factors <i>R</i> are based on <i>F</i>, with <i>F</i> set to zero for
negative <i>F</i>^2^. The threshold expression of <i>F</i>^2^ >
\s(<i>F</i>^2^) is used only for calculating <i>R</i>-factors(gt) <i>etc</i>.
and is not relevant to the choice of reflections for refinement.
<i>R</i>-factors based on <i>F</i>^2^ are statistically about twice as large
as those based on <i>F</i>, and <i>R</i>- factors based on ALL data will be
even larger.
;
_reflns_number_total     13224
_reflns_number_gt     10210
_reflns_threshold_expression     I>2\s(I)
_refine_ls_structure_factor_coef     Fsqd
_refine_ls_matrix_type     full
_refine_ls_R_factor_all     0.0513
_refine_ls_R_factor_gt     0.0326
_refine_ls_wR_factor_gt     0.0699
_refine_ls_wR_factor_ref     0.0854
_refine_ls_goodness_of_fit_ref     1.045
_refine_ls_restrained_S_all     1.045
_refine_ls_number_reflns     13224
_refine_ls_number_parameters     319
_refine_ls_number_restraints     0
_refine_ls_hydrogen_treatment     constr
_refine_ls_weighting_scheme     calc
_refine_ls_weighting_details
         'calc w=1/[\s^2^(Fo^2^)+(0.0375P)^2^+0.1586P] where P=(Fo^2^+2Fc^2^)/3'
_atom_sites_solution_hydrogens     geom
_atom_sites_solution_primary     direct
_atom_sites_solution_secondary     difmap
_refine_ls_shift/su_max     0.001
_refine_ls_shift/su_mean     0.000
_refine_diff_density_max     1.005
_refine_diff_density_min     -1.233
_refine_ls_extinction_method     none
_refine_ls_extinction_coef     ?
loop_
    _atom_type_symbol
    _atom_type_description
    _atom_type_scat_dispersion_real
    _atom_type_scat_dispersion_imag
    _atom_type_scat_source
    'C' 'C' 0.0033 0.0016
                         'International Tables Vol C Tables 4.2.6.8 and 6.1.1.4'
    'H' 'H' 0.0000 0.0000
                         'International Tables Vol C Tables 4.2.6.8 and 6.1.1.4'
    'O' 'O' 0.0106 0.0060
                         'International Tables Vol C Tables 4.2.6.8 and 6.1.1.4'
    'P' 'P' 0.1023 0.0942
                         'International Tables Vol C Tables 4.2.6.8 and 6.1.1.4'
    'Ru' 'Ru' -1.2594 0.8363
                         'International Tables Vol C Tables 4.2.6.8 and 6.1.1.4'
_computing_data_collection     'APEX2 (Bruker, 2009)'
_computing_cell_refinement     'SAINT (Bruker, 2009)'
_computing_data_reduction     'SAINT (Bruker, 2009)'
_computing_structure_solution     'SHELXTL (Sheldrick, 2008)'
_computing_structure_refinement     'SHELXTL (Sheldrick, 2008)'
_computing_molecular_graphics     'SHELXTL (Sheldrick, 2008)'
_computing_publication_material
                             'SHELXTL (Sheldrick, 2008) and PLATON (Spek, 2009)'
loop_
    _atom_site_type_symbol
    _atom_site_label
    _atom_site_fract_x
    _atom_site_fract_y
    _atom_site_fract_z
    _atom_site_U_iso_or_equiv
    _atom_site_adp_type
    _atom_site_calc_flag
    _atom_site_refinement_flags
    _atom_site_occupancy
    _atom_site_disorder_assembly
    _atom_site_disorder_group
    Ru Ru1 0.206479(12) 0.525270(18) 0.104476(7) 0.01058(3) Uani d . 1 . .
    Ru Ru2 0.171824(13) 0.403007(18) 0.219080(7) 0.01213(4) Uani d . 1 . .
    Ru Ru3 0.307938(12) 0.651191(18) 0.218302(7) 0.01164(4) Uani d . 1 . .
    P P1 0.28271(4) 0.65310(6) 0.03363(2) 0.01287(9) Uani d . 1 . .
    O O1 0.36303(14) 0.2725(2) 0.09811(8) 0.0216(3) Uani d . 1 . .
    O O2 0.03380(14) 0.3498(2) 0.02588(9) 0.0236(4) Uani d . 1 . .
    O O3 0.06213(14) 0.7945(2) 0.10448(8) 0.0226(3) Uani d . 1 . .
    O O4 -0.03552(14) 0.5757(2) 0.18670(9) 0.0234(3) Uani d . 1 . .
    O O5 0.05504(19) 0.1252(2) 0.16827(11) 0.0359(5) Uani d . 1 . .
    O O6 0.38235(15) 0.2370(2) 0.24542(10) 0.0292(4) Uani d . 1 . .
    O O7 0.15360(16) 0.3907(2) 0.35704(9) 0.0281(4) Uani d . 1 . .
    O O8 0.11480(15) 0.8168(2) 0.24884(10) 0.0301(4) Uani d . 1 . .
    O O9 0.39514(19) 0.9359(2) 0.17244(10) 0.0331(5) Uani d . 1 . .
    O O10 0.40533(17) 0.6511(2) 0.35681(9) 0.0302(4) Uani d . 1 . .
    O O11 0.49842(13) 0.4816(2) 0.18586(8) 0.0208(3) Uani d . 1 . .
    O O12 0.26748(14) 0.82648(18) 0.02947(8) 0.0176(3) Uani d . 1 . .
    O O13 0.40697(13) 0.63666(19) 0.04805(8) 0.0186(3) Uani d . 1 . .
    O O14 0.24886(15) 0.61629(18) -0.03883(7) 0.0194(3) Uani d . 1 . .
    C C1 0.30697(17) 0.3662(2) 0.10385(10) 0.0147(4) Uani d . 1 . .
    C C2 0.09977(17) 0.4158(2) 0.05380(10) 0.0155(4) Uani d . 1 . .
    C C3 0.11634(17) 0.6941(2) 0.10820(10) 0.0156(4) Uani d . 1 . .
    C C4 0.04387(17) 0.5178(3) 0.19786(10) 0.0168(4) Uani d . 1 . .
    C C5 0.0981(2) 0.2289(3) 0.18692(11) 0.0207(4) Uani d . 1 . .
    C C6 0.30722(19) 0.3036(3) 0.23406(11) 0.0193(4) Uani d . 1 . .
    C C7 0.16199(19) 0.3959(3) 0.30638(11) 0.0190(4) Uani d . 1 . .
    C C8 0.18282(19) 0.7500(3) 0.23584(11) 0.0196(4) Uani d . 1 . .
    C C9 0.36313(19) 0.8289(3) 0.18873(11) 0.0201(4) Uani d . 1 . .
    C C10 0.36806(19) 0.6518(3) 0.30534(11) 0.0193(4) Uani d . 1 . .
    C C11 0.42440(17) 0.5392(2) 0.19592(10) 0.0153(4) Uani d . 1 . .
    C C12 0.1837(2) 0.8957(3) -0.01318(11) 0.0199(4) Uani d . 1 . .
    H H12A 0.1198 0.8381 -0.0159 0.024 Uiso calc R 1 . .
    H H12B 0.2027 0.9010 -0.0544 0.024 Uiso calc R 1 . .
    C C13 0.1655(2) 1.0469(3) 0.00963(12) 0.0241(5) Uani d . 1 . .
    H H13A 0.1096 1.0930 -0.0184 0.036 Uiso calc R 1 . .
    H H13B 0.2287 1.1040 0.0115 0.036 Uiso calc R 1 . .
    H H13C 0.1467 1.0410 0.0504 0.036 Uiso calc R 1 . .
    C C14 0.4751(2) 0.7164(3) 0.01137(12) 0.0246(5) Uani d . 1 . .
    H H14A 0.4326 0.7588 -0.0253 0.029 Uiso calc R 1 . .
    H H14B 0.5248 0.6486 -0.0023 0.029 Uiso calc R 1 . .
    C C15 0.5331(2) 0.8348(3) 0.04981(16) 0.0331(6) Uani d . 1 . .
    H H15A 0.5808 0.8820 0.0266 0.050 Uiso calc R 1 . .
    H H15B 0.5721 0.7930 0.0872 0.050 Uiso calc R 1 . .
    H H15C 0.4840 0.9058 0.0605 0.050 Uiso calc R 1 . .
    C C16 0.2421(2) 0.4681(3) -0.06278(10) 0.0187(4) Uani d . 1 . .
    H H16A 0.1694 0.4357 -0.0706 0.022 Uiso calc R 1 . .
    H H16B 0.2820 0.4018 -0.0329 0.022 Uiso calc R 1 . .
    C C17 0.2865(2) 0.4684(3) -0.12234(12) 0.0249(5) Uani d . 1 . .
    H H17A 0.2852 0.3703 -0.1387 0.037 Uiso calc R 1 . .
    H H17B 0.3577 0.5035 -0.1143 0.037 Uiso calc R 1 . .
    H H17C 0.2449 0.5317 -0.1521 0.037 Uiso calc R 1 . .
loop_
    _atom_site_aniso_label
    _atom_site_aniso_U_11
    _atom_site_aniso_U_22
    _atom_site_aniso_U_33
    _atom_site_aniso_U_12
    _atom_site_aniso_U_13
    _atom_site_aniso_U_23
    Ru1 0.01067(6) 0.01134(7) 0.00955(6) -0.00004(5) 0.00112(5) -0.00073(5)
    Ru2 0.01260(7) 0.01192(7) 0.01229(7) -0.00088(5) 0.00334(5) 0.00087(5)
    Ru3 0.01155(7) 0.01239(7) 0.01087(6) -0.00163(5) 0.00152(5) -0.00204(5)
    P1 0.0155(2) 0.0126(2) 0.0107(2) 0.00183(18) 0.00276(17) 0.00072(17)
    O1 0.0209(8) 0.0210(8) 0.0220(8) 0.0069(6) 0.0007(6) -0.0032(7)
    O2 0.0208(8) 0.0180(8) 0.0288(9) -0.0028(6) -0.0056(7) -0.0038(7)
    O3 0.0234(8) 0.0226(9) 0.0229(8) 0.0073(7) 0.0066(7) 0.0014(7)
    O4 0.0166(7) 0.0254(9) 0.0290(9) 0.0012(7) 0.0062(7) 0.0055(7)
    O5 0.0462(13) 0.0249(10) 0.0380(11) -0.0166(9) 0.0112(10) -0.0098(9)
    O6 0.0238(9) 0.0294(10) 0.0353(10) 0.0089(8) 0.0075(8) 0.0125(8)
    O7 0.0357(11) 0.0326(10) 0.0172(8) -0.0016(8) 0.0075(7) -0.0009(7)
    O8 0.0245(9) 0.0294(10) 0.0372(11) 0.0040(8) 0.0076(8) -0.0160(8)
    O9 0.0475(13) 0.0230(9) 0.0294(10) -0.0131(9) 0.0081(9) 0.0009(8)
    O10 0.0352(11) 0.0374(11) 0.0158(8) 0.0047(9) -0.0026(7) -0.0027(8)
    O11 0.0152(7) 0.0235(8) 0.0233(8) -0.0009(6) 0.0018(6) -0.0056(7)
    O12 0.0223(8) 0.0123(7) 0.0173(7) 0.0014(6) 0.0005(6) 0.0005(5)
    O13 0.0146(7) 0.0231(8) 0.0195(7) 0.0038(6) 0.0064(6) 0.0077(6)
    O14 0.0314(9) 0.0153(7) 0.0109(6) 0.0033(6) 0.0015(6) -0.0005(5)
    C1 0.0141(8) 0.0164(9) 0.0130(8) -0.0016(7) 0.0004(7) -0.0001(7)
    C2 0.0157(9) 0.0141(9) 0.0159(8) 0.0019(7) 0.0003(7) 0.0002(7)
    C3 0.0169(9) 0.0171(9) 0.0140(8) -0.0007(7) 0.0058(7) -0.0011(7)
    C4 0.0154(9) 0.0176(10) 0.0177(9) -0.0034(8) 0.0041(7) 0.0015(8)
    C5 0.0246(11) 0.0203(10) 0.0180(9) -0.0028(9) 0.0062(8) -0.0013(8)
    C6 0.0196(10) 0.0185(10) 0.0202(10) 0.0001(8) 0.0048(8) 0.0055(8)
    C7 0.0200(10) 0.0180(10) 0.0191(9) -0.0001(8) 0.0042(8) -0.0003(8)
    C8 0.0199(10) 0.0203(11) 0.0181(9) -0.0018(8) 0.0021(8) -0.0075(8)
    C9 0.0229(11) 0.0208(11) 0.0164(9) -0.0042(8) 0.0025(8) -0.0030(8)
    C10 0.0207(10) 0.0206(11) 0.0169(9) 0.0005(8) 0.0043(8) -0.0033(8)
    C11 0.0143(8) 0.0175(9) 0.0135(8) -0.0040(7) 0.0002(7) -0.0016(7)
    C12 0.0238(11) 0.0162(10) 0.0175(9) 0.0046(8) -0.0033(8) 0.0022(8)
    C13 0.0307(13) 0.0167(10) 0.0248(11) 0.0060(9) 0.0041(9) 0.0006(9)
    C14 0.0213(11) 0.0305(13) 0.0247(11) 0.0007(10) 0.0120(9) 0.0073(10)
    C15 0.0271(13) 0.0315(15) 0.0424(16) -0.0030(11) 0.0109(12) 0.0071(12)
    C16 0.0248(11) 0.0177(10) 0.0138(8) -0.0025(8) 0.0036(8) -0.0032(7)
    C17 0.0323(13) 0.0234(12) 0.0222(10) -0.0039(10) 0.0134(9) -0.0061(9)
_geom_special_details
;
All e.s.d.'s (except the e.s.d. in the dihedral angle between two l.s. planes)
are estimated using the full covariance matrix. The cell e.s.d.'s are taken
into account individually in the estimation of e.s.d.'s in distances, angles
and torsion angles; correlations between e.s.d.'s in cell parameters are only
used when they are defined by crystal symmetry. An approximate (isotropic)
treatment of cell e.s.d.'s is used for estimating e.s.d.'s involving l.s.
planes.
;
loop_
    _geom_bond_atom_site_label_1
    _geom_bond_atom_site_label_2
    _geom_bond_site_symmetry_2
    _geom_bond_distance
    _geom_bond_publ_flag
    Ru1 C2 . 1.896(2) ?
    Ru1 C3 . 1.935(2) ?
    Ru1 C1 . 1.943(2) ?
    Ru1 P1 . 2.2808(6) ?
    Ru1 Ru2 . 2.8348(2) ?
    Ru1 Ru3 . 2.8436(2) ?
    Ru2 C5 . 1.918(2) ?
    Ru2 C7 . 1.927(2) ?
    Ru2 C4 . 1.941(2) ?
    Ru2 C6 . 1.944(2) ?
    Ru2 Ru3 . 2.8605(2) ?
    Ru3 C9 . 1.920(2) ?
    Ru3 C10 . 1.925(2) ?
    Ru3 C8 . 1.939(2) ?
    Ru3 C11 . 1.942(2) ?
    P1 O13 . 1.5867(17) ?
    P1 O12 . 1.5899(17) ?
    P1 O14 . 1.6011(17) ?
    O1 C1 . 1.137(3) ?
    O2 C2 . 1.132(3) ?
    O3 C3 . 1.144(3) ?
    O4 C4 . 1.140(3) ?
    O5 C5 . 1.134(3) ?
    O6 C6 . 1.134(3) ?
    O7 C7 . 1.127(3) ?
    O8 C8 . 1.140(3) ?
    O9 C9 . 1.136(3) ?
    O10 C10 . 1.144(3) ?
    O11 C11 . 1.141(3) ?
    O12 C12 . 1.446(3) ?
    O13 C14 . 1.472(3) ?
    O14 C16 . 1.443(3) ?
    C12 C13 . 1.494(3) ?
    C12 H12A . 0.9700 ?
    C12 H12B . 0.9700 ?
    C13 H13A . 0.9600 ?
    C13 H13B . 0.9600 ?
    C13 H13C . 0.9600 ?
    C14 C15 . 1.487(4) ?
    C14 H14A . 0.9700 ?
    C14 H14B . 0.9700 ?
    C15 H15A . 0.9600 ?
    C15 H15B . 0.9600 ?
    C15 H15C . 0.9600 ?
    C16 C17 . 1.502(3) ?
    C16 H16A . 0.9700 ?
    C16 H16B . 0.9700 ?
    C17 H17A . 0.9600 ?
    C17 H17B . 0.9600 ?
    C17 H17C . 0.9600 ?
loop_
    _geom_angle_atom_site_label_1
    _geom_angle_atom_site_label_2
    _geom_angle_atom_site_label_3
    _geom_angle_site_symmetry_1
    _geom_angle_site_symmetry_3
    _geom_angle
    _geom_angle_publ_flag
    C2 Ru1 C3 . . 93.38(9) ?
    C2 Ru1 C1 . . 91.40(9) ?
    C3 Ru1 C1 . . 175.12(9) ?
    C2 Ru1 P1 . . 103.08(7) ?
    C3 Ru1 P1 . . 87.31(7) ?
    C1 Ru1 P1 . . 90.70(7) ?
    C2 Ru1 Ru2 . . 95.80(7) ?
    C3 Ru1 Ru2 . . 95.20(6) ?
    C1 Ru1 Ru2 . . 85.24(6) ?
    P1 Ru1 Ru2 . . 160.779(16) ?
    C2 Ru1 Ru3 . . 154.49(7) ?
    C3 Ru1 Ru3 . . 80.55(6) ?
    C1 Ru1 Ru3 . . 95.50(6) ?
    P1 Ru1 Ru3 . . 101.362(15) ?
    Ru2 Ru1 Ru3 . . 60.497(6) ?
    C5 Ru2 C7 . . 102.86(10) ?
    C5 Ru2 C4 . . 90.43(10) ?
    C7 Ru2 C4 . . 93.44(10) ?
    C5 Ru2 C6 . . 93.06(11) ?
    C7 Ru2 C6 . . 91.35(10) ?
    C4 Ru2 C6 . . 173.31(10) ?
    C5 Ru2 Ru1 . . 98.25(7) ?
    C7 Ru2 Ru1 . . 158.04(7) ?
    C4 Ru2 Ru1 . . 80.31(7) ?
    C6 Ru2 Ru1 . . 93.53(7) ?
    C5 Ru2 Ru3 . . 156.39(7) ?
    C7 Ru2 Ru3 . . 99.99(7) ?
    C4 Ru2 Ru3 . . 94.11(7) ?
    C6 Ru2 Ru3 . . 80.44(7) ?
    Ru1 Ru2 Ru3 . . 59.903(6) ?
    C9 Ru3 C10 . . 102.53(10) ?
    C9 Ru3 C8 . . 92.44(11) ?
    C10 Ru3 C8 . . 90.93(10) ?
    C9 Ru3 C11 . . 90.71(10) ?
    C10 Ru3 C11 . . 92.73(9) ?
    C8 Ru3 C11 . . 174.55(9) ?
    C9 Ru3 Ru1 . . 100.89(7) ?
    C10 Ru3 Ru1 . . 155.64(7) ?
    C8 Ru3 Ru1 . . 94.69(7) ?
    C11 Ru3 Ru1 . . 80.35(6) ?
    C9 Ru3 Ru2 . . 158.16(7) ?
    C10 Ru3 Ru2 . . 98.23(7) ?
    C8 Ru3 Ru2 . . 80.43(7) ?
    C11 Ru3 Ru2 . . 95.04(6) ?
    Ru1 Ru3 Ru2 . . 59.600(6) ?
    O13 P1 O12 . . 102.46(9) ?
    O13 P1 O14 . . 106.00(10) ?
    O12 P1 O14 . . 98.07(9) ?
    O13 P1 Ru1 . . 110.63(6) ?
    O12 P1 Ru1 . . 118.77(7) ?
    O14 P1 Ru1 . . 118.86(7) ?
    C12 O12 P1 . . 122.72(15) ?
    C14 O13 P1 . . 121.31(15) ?
    C16 O14 P1 . . 122.81(14) ?
    O1 C1 Ru1 . . 174.12(19) ?
    O2 C2 Ru1 . . 176.8(2) ?
    O3 C3 Ru1 . . 173.60(19) ?
    O4 C4 Ru2 . . 174.5(2) ?
    O5 C5 Ru2 . . 179.4(3) ?
    O6 C6 Ru2 . . 174.3(2) ?
    O7 C7 Ru2 . . 178.2(2) ?
    O8 C8 Ru3 . . 174.2(2) ?
    O9 C9 Ru3 . . 178.3(2) ?
    O10 C10 Ru3 . . 178.8(2) ?
    O11 C11 Ru3 . . 174.12(19) ?
    O12 C12 C13 . . 109.20(19) ?
    O12 C12 H12A . . 109.8 ?
    C13 C12 H12A . . 109.8 ?
    O12 C12 H12B . . 109.8 ?
    C13 C12 H12B . . 109.8 ?
    H12A C12 H12B . . 108.3 ?
    C12 C13 H13A . . 109.5 ?
    C12 C13 H13B . . 109.5 ?
    H13A C13 H13B . . 109.5 ?
    C12 C13 H13C . . 109.5 ?
    H13A C13 H13C . . 109.5 ?
    H13B C13 H13C . . 109.5 ?
    O13 C14 C15 . . 109.9(2) ?
    O13 C14 H14A . . 109.7 ?
    C15 C14 H14A . . 109.7 ?
    O13 C14 H14B . . 109.7 ?
    C15 C14 H14B . . 109.7 ?
    H14A C14 H14B . . 108.2 ?
    C14 C15 H15A . . 109.5 ?
    C14 C15 H15B . . 109.5 ?
    H15A C15 H15B . . 109.5 ?
    C14 C15 H15C . . 109.5 ?
    H15A C15 H15C . . 109.5 ?
    H15B C15 H15C . . 109.5 ?
    O14 C16 C17 . . 107.56(19) ?
    O14 C16 H16A . . 110.2 ?
    C17 C16 H16A . . 110.2 ?
    O14 C16 H16B . . 110.2 ?
    C17 C16 H16B . . 110.2 ?
    H16A C16 H16B . . 108.5 ?
    C16 C17 H17A . . 109.5 ?
    C16 C17 H17B . . 109.5 ?
    H17A C17 H17B . . 109.5 ?
    C16 C17 H17C . . 109.5 ?
    H17A C17 H17C . . 109.5 ?
    H17B C17 H17C . . 109.5 ?
loop_
    _geom_torsion_atom_site_label_1
    _geom_torsion_atom_site_label_2
    _geom_torsion_atom_site_label_3
    _geom_torsion_atom_site_label_4
    _geom_torsion_site_symmetry_1
    _geom_torsion_site_symmetry_2
    _geom_torsion_site_symmetry_3
    _geom_torsion_site_symmetry_4
    _geom_torsion
    _geom_torsion_publ_flag
    C2 Ru1 Ru2 C5 . . . . 19.56(10) ?
    C3 Ru1 Ru2 C5 . . . . 113.51(10) ?
    C1 Ru1 Ru2 C5 . . . . -71.37(10) ?
    P1 Ru1 Ru2 C5 . . . . -149.73(9) ?
    Ru3 Ru1 Ru2 C5 . . . . -170.44(8) ?
    C2 Ru1 Ru2 C7 . . . . -144.3(2) ?
    C3 Ru1 Ru2 C7 . . . . -50.4(2) ?
    C1 Ru1 Ru2 C7 . . . . 124.7(2) ?
    P1 Ru1 Ru2 C7 . . . . 46.4(2) ?
    Ru3 Ru1 Ru2 C7 . . . . 25.66(19) ?
    C2 Ru1 Ru2 C4 . . . . -69.46(9) ?
    C3 Ru1 Ru2 C4 . . . . 24.49(9) ?
    C1 Ru1 Ru2 C4 . . . . -160.39(9) ?
    P1 Ru1 Ru2 C4 . . . . 121.25(8) ?
    Ru3 Ru1 Ru2 C4 . . . . 100.54(7) ?
    C2 Ru1 Ru2 C6 . . . . 113.18(10) ?
    C3 Ru1 Ru2 C6 . . . . -152.88(10) ?
    C1 Ru1 Ru2 C6 . . . . 22.25(10) ?
    P1 Ru1 Ru2 C6 . . . . -56.11(9) ?
    Ru3 Ru1 Ru2 C6 . . . . -76.82(7) ?
    C2 Ru1 Ru2 Ru3 . . . . -170.00(7) ?
    C3 Ru1 Ru2 Ru3 . . . . -76.06(7) ?
    C1 Ru1 Ru2 Ru3 . . . . 99.07(6) ?
    P1 Ru1 Ru2 Ru3 . . . . 20.71(5) ?
    C2 Ru1 Ru3 C9 . . . . -145.78(17) ?
    C3 Ru1 Ru3 C9 . . . . -67.89(10) ?
    C1 Ru1 Ru3 C9 . . . . 109.23(10) ?
    P1 Ru1 Ru3 C9 . . . . 17.40(8) ?
    Ru2 Ru1 Ru3 C9 . . . . -169.42(8) ?
    C2 Ru1 Ru3 C10 . . . . 50.4(2) ?
    C3 Ru1 Ru3 C10 . . . . 128.24(19) ?
    C1 Ru1 Ru3 C10 . . . . -54.64(19) ?
    P1 Ru1 Ru3 C10 . . . . -146.47(17) ?
    Ru2 Ru1 Ru3 C10 . . . . 26.71(17) ?
    C2 Ru1 Ru3 C8 . . . . -52.38(17) ?
    C3 Ru1 Ru3 C8 . . . . 25.50(10) ?
    C1 Ru1 Ru3 C8 . . . . -157.38(10) ?
    P1 Ru1 Ru3 C8 . . . . 110.80(8) ?
    Ru2 Ru1 Ru3 C8 . . . . -76.02(8) ?
    C2 Ru1 Ru3 C11 . . . . 125.36(16) ?
    C3 Ru1 Ru3 C11 . . . . -156.75(9) ?
    C1 Ru1 Ru3 C11 . . . . 20.36(9) ?
    P1 Ru1 Ru3 C11 . . . . -71.46(7) ?
    Ru2 Ru1 Ru3 C11 . . . . 101.72(7) ?
    C2 Ru1 Ru3 Ru2 . . . . 23.64(15) ?
    C3 Ru1 Ru3 Ru2 . . . . 101.53(6) ?
    C1 Ru1 Ru3 Ru2 . . . . -81.36(6) ?
    P1 Ru1 Ru3 Ru2 . . . . -173.181(16) ?
    C5 Ru2 Ru3 C9 . . . . 53.2(3) ?
    C7 Ru2 Ru3 C9 . . . . -141.5(2) ?
    C4 Ru2 Ru3 C9 . . . . -47.3(2) ?
    C6 Ru2 Ru3 C9 . . . . 128.8(2) ?
    Ru1 Ru2 Ru3 C9 . . . . 29.0(2) ?
    C5 Ru2 Ru3 C10 . . . . -145.0(2) ?
    C7 Ru2 Ru3 C10 . . . . 20.26(10) ?
    C4 Ru2 Ru3 C10 . . . . 114.49(10) ?
    C6 Ru2 Ru3 C10 . . . . -69.43(10) ?
    Ru1 Ru2 Ru3 C10 . . . . -169.20(7) ?
    C5 Ru2 Ru3 C8 . . . . 125.5(2) ?
    C7 Ru2 Ru3 C8 . . . . -69.29(10) ?
    C4 Ru2 Ru3 C8 . . . . 24.94(10) ?
    C6 Ru2 Ru3 C8 . . . . -158.98(10) ?
    Ru1 Ru2 Ru3 C8 . . . . 101.24(7) ?
    C5 Ru2 Ru3 C11 . . . . -51.5(2) ?
    C7 Ru2 Ru3 C11 . . . . 113.76(10) ?
    C4 Ru2 Ru3 C11 . . . . -152.01(9) ?
    C6 Ru2 Ru3 C11 . . . . 24.07(10) ?
    Ru1 Ru2 Ru3 C11 . . . . -75.70(6) ?
    C5 Ru2 Ru3 Ru1 . . . . 24.24(19) ?
    C7 Ru2 Ru3 Ru1 . . . . -170.54(7) ?
    C4 Ru2 Ru3 Ru1 . . . . -76.31(7) ?
    C6 Ru2 Ru3 Ru1 . . . . 99.77(7) ?
    C2 Ru1 P1 O13 . . . . -130.84(10) ?
    C3 Ru1 P1 O13 . . . . 136.31(10) ?
    C1 Ru1 P1 O13 . . . . -39.24(10) ?
    Ru2 Ru1 P1 O13 . . . . 38.22(10) ?
    Ru3 Ru1 P1 O13 . . . . 56.51(8) ?
    C2 Ru1 P1 O12 . . . . 111.15(10) ?
    C3 Ru1 P1 O12 . . . . 18.30(10) ?
    C1 Ru1 P1 O12 . . . . -157.25(10) ?
    Ru2 Ru1 P1 O12 . . . . -79.79(9) ?
    Ru3 Ru1 P1 O12 . . . . -61.50(8) ?
    C2 Ru1 P1 O14 . . . . -7.90(10) ?
    C3 Ru1 P1 O14 . . . . -100.75(10) ?
    C1 Ru1 P1 O14 . . . . 83.71(10) ?
    Ru2 Ru1 P1 O14 . . . . 161.16(8) ?
    Ru3 Ru1 P1 O14 . . . . 179.46(8) ?
    O13 P1 O12 C12 . . . . 144.95(18) ?
    O14 P1 O12 C12 . . . . 36.5(2) ?
    Ru1 P1 O12 C12 . . . . -92.85(18) ?
    O12 P1 O13 C14 . . . . -48.5(2) ?
    O14 P1 O13 C14 . . . . 53.7(2) ?
    Ru1 P1 O13 C14 . . . . -176.12(17) ?
    O13 P1 O14 C16 . . . . 78.01(19) ?
    O12 P1 O14 C16 . . . . -176.48(18) ?
    Ru1 P1 O14 C16 . . . . -47.2(2) ?
    P1 O12 C12 C13 . . . . 158.87(18) ?
    P1 O13 C14 C15 . . . . 109.1(2) ?
    P1 O14 C16 C17 . . . . -139.24(19) ?
loop_
    _geom_hbond_atom_site_label_D
    _geom_hbond_atom_site_label_H
    _geom_hbond_atom_site_label_A
    _geom_hbond_site_symmetry_A
    _geom_hbond_distance_DH
    _geom_hbond_distance_HA
    _geom_hbond_distance_DA
    _geom_hbond_angle_DHA
    _geom_hbond_publ_flag
    C12 H12A O2 3_565 0.97 2.60 3.558(3) 171 yes
