# Supplementary material for: Undeca­carbonyl-1κ3 C,2κ4 C,3κ4 C-(triethyl phosphite-1κP)-triangulo-triruthenium(0)
Source: Acta Crystallogr Sect E Struct Rep Online. 2011 Jan 15;67(Pt 2):m220. doi: 10.1107/S1600536811001450 (PMC3051793; doi:10.1107/S1600536811001450)
Supplement: Supplementary file 2 [file e-67-0m220-Isup2.hkl]

# 
# h,k,l, Fc-squared, Fo-squared, sigma(Fo-squared) and status flag 
# 
data_I
_shelx_title ' mga15m in P2(1)/c (100K)' 
_shelx_refln_list_code          4 
_shelx_F_calc_maximum      338.79 
_exptl_crystal_F_000      1504.00 
_reflns_d_resolution_high  0.5826 
 
loop_ 
 _symmetry_equiv_pos_as_xyz 
 'x, y, z' 
 '-x, y+1/2, -z+1/2' 
 '-x, -y, -z' 
 'x, -y-1/2, z-1/2' 
 
_cell_length_a    12.8866 
_cell_length_b     9.0955 
_cell_length_c    21.7772 
_cell_angle_alpha  90.000 
_cell_angle_beta   99.589 
_cell_angle_gamma  90.000 
 
_shelx_F_squared_multiplier     1.000 
 
loop_ 
 _refln_index_h 
 _refln_index_k 
 _refln_index_l 
 _refln_F_squared_calc 
 _refln_F_squared_meas 
 _refln_F_squared_sigma 
 _refln_observed_status 
   3   0   0     7963.97     8246.61    225.94 o 
   4   0   0      270.18      320.07     93.66 o 
   5   0   0     4301.65     4698.85    170.51 o 
   6   0   0    21900.33    20827.37    499.34 o 
   7   0   0      242.70      326.28     52.03 o 
   8   0   0    39714.98    37176.30    884.27 o 
   9   0   0    16655.81    17734.24    484.87 o 
  10   0   0    22803.07    21406.67   1120.07 o 
  11   0   0       35.79       32.99     43.93 o 
  12   0   0     3187.06     3074.56    198.47 o 
  13   0   0      301.03      311.39     75.37 o 
  14   0   0     1414.14     1154.64    201.62 o 
  15   0   0     5416.38     5564.91    273.58 o 
  16   0   0      274.35      301.94     92.43 o 
  17   0   0      160.03      122.58     78.67 o 
  18   0   0      230.61      282.40     99.79 o 
  19   0   0     4040.27     3261.83    371.74 o 
  20   0   0      172.19      158.20    141.37 o 
  21   0   0     5349.78     5928.49    345.05 o 
   1   1   0    19047.53    20659.93    297.97 o 
   2   1   0    30530.20    31896.46    454.99 o 
   3   1   0     9056.40     9639.89    175.35 o 
   4   1   0    14310.30    14686.49    365.37 o 
   5   1   0     6033.72     5682.88    169.08 o 
   6   1   0    12287.03    11951.42    315.81 o 
   7   1   0     2554.09     2719.61    132.71 o 
   8   1   0      204.35      232.02     26.06 o 
   9   1   0     8699.28     8763.72    203.80 o 
  10   1   0     3930.91     3873.44    128.51 o 
  11   1   0     7207.11     7075.61    165.84 o 
  12   1   0     2317.67     2280.29    104.78 o 
  13   1   0     2895.72     3089.68    145.96 o 
  14   1   0      652.83      605.99     71.38 o 
  15   1   0        6.95       13.74     38.45 o 
  16   1   0      234.62      167.66     57.02 o 
  17   1   0     2383.25     2353.33    151.27 o 
  18   1   0       67.23       -1.29     60.67 o 
  19   1   0     1164.14     1239.75    167.52 o 
  20   1   0      484.32      760.87    200.48 o 
  21   1   0      294.83      149.23     89.93 o 
   0   2   0     5039.04     5174.17    135.45 o 
   1   2   0    10546.50    11213.33    145.95 o 
   2   2   0    10867.97    11356.29    203.86 o 
   3   2   0    57526.72    59377.03    952.23 o 
   4   2   0    12400.05    12631.54    226.93 o 
   5   2   0    43501.66    42180.21    690.06 o 
   6   2   0     1997.15     2067.86     71.32 o 
   7   2   0     8293.56     8362.15    344.34 o 
   8   2   0     3333.29     3223.30    124.46 o 
   9   2   0      238.28      294.78     34.51 o 
  10   2   0     1101.10     1122.45     56.85 o 
  11   2   0      124.48      102.65     33.22 o 
  12   2   0       18.20       91.11     34.77 o 
  13   2   0     2432.38     2333.85    109.20 o 
  14   2   0     1466.51     1362.40    113.29 o 
  15   2   0      745.02      629.66     68.07 o 
  16   2   0     1240.68     1181.47    109.78 o 
  17   2   0     2221.22     2512.31    160.36 o 
  18   2   0      431.09      385.44     88.34 o 
  19   2   0      355.91      588.98    168.77 o 
  20   2   0      250.05      118.04     64.32 o 
  21   2   0      137.94      119.00     64.47 o 
   1   3   0      660.69      755.99     35.21 o 
   2   3   0    75824.96    79398.78   1129.73 o 
   3   3   0     2193.18     2125.83     67.62 o 
   4   3   0     3672.54     3558.64    116.27 o 
   5   3   0     4861.18     4593.18    108.21 o 
   6   3   0     1457.86     1432.78     50.91 o 
   7   3   0    16494.10    17051.59    250.71 o 
   8   3   0    10063.50     9893.46    169.59 o 
   9   3   0     2292.57     2289.52     75.28 o 
  10   3   0     9168.03     8837.12    164.96 o 
  11   3   0    10357.01     9742.00    181.00 o 
  12   3   0     1096.48     1266.34    105.00 o 
  13   3   0     8282.91     7815.45    190.04 o 
  14   3   0     1281.88     1202.05     84.60 o 
  15   3   0      843.21      905.59    128.26 o 
  16   3   0     5158.05     5372.19    190.53 o 
  17   3   0     1530.62     1550.02    140.40 o 
  18   3   0     1750.14     1886.31    130.99 o 
  19   3   0     2907.87     2853.35    231.03 o 
  20   3   0       35.33       70.75     73.96 o 
  21   3   0      764.69      676.92    111.58 o 
   0   4   0    30739.52    32476.61    747.31 o 
   1   4   0      235.10      288.95     22.70 o 
   2   4   0     6984.98     7532.31    116.48 o 
   3   4   0     7969.08     8383.59    211.47 o 
   4   4   0     2583.00     2473.65     73.47 o 
   5   4   0    11503.57    11248.20    232.25 o 
   6   4   0     8172.83     8264.25    136.72 o 
   7   4   0    37854.36    38440.21    563.15 o 
   8   4   0     7671.16     7479.38    152.08 o 
   9   4   0    13096.71    13145.68    200.75 o 
  10   4   0      332.32      295.30     35.59 o 
  11   4   0       43.67       35.08     29.30 o 
  12   4   0     5775.99     5335.69    130.52 o 
  13   4   0     5138.17     5004.96    130.02 o 
  14   4   0     7965.75     7844.30    201.68 o 
  15   4   0     8117.65     8210.25    214.01 o 
  16   4   0      620.37      682.43    160.35 o 
  17   4   0     5160.41     5447.94    476.70 o 
  18   4   0        7.93       59.28     68.33 o 
  19   4   0      172.97      209.87     86.84 o 
  20   4   0      855.56      876.09    131.95 o 
  21   4   0     1057.59      976.89    151.89 o 
   1   5   0    16678.08    17348.12    236.60 o 
   2   5   0    21423.58    22035.61    389.15 o 
   3   5   0      435.67      434.05     32.94 o 
   4   5   0    32305.96    33094.61    468.76 o 
   5   5   0     3832.04     4269.37    118.03 o 
   6   5   0    25712.71    26332.81    382.28 o 
   7   5   0      342.32      364.99     32.16 o 
   8   5   0     8746.25     8732.06    127.47 o 
   9   5   0      664.68      732.68     44.54 o 
  10   5   0      713.59      711.17     52.14 o 
  11   5   0        4.53       29.02     34.94 o 
  12   5   0     1319.51     1393.78     86.16 o 
  13   5   0     1102.80     1212.98     80.35 o 
  14   5   0     6302.42     6265.42    171.28 o 
  15   5   0     1428.44     1510.40    104.01 o 
  16   5   0     3454.67     3669.17    154.81 o 
  17   5   0      734.20      524.70     98.33 o 
  18   5   0      628.61      614.80    104.74 o 
  19   5   0       56.21       22.81     69.50 o 
  20   5   0      122.18      106.40     78.01 o 
   0   6   0     8639.05     8917.39    373.46 o 
   1   6   0     7393.94     7592.69    158.47 o 
   2   6   0     4891.36     4944.46     93.50 o 
   3   6   0    21600.23    22477.26    300.41 o 
   4   6   0    12510.55    12525.97    206.24 o 
   5   6   0    14341.46    14629.18    331.59 o 
   6   6   0     2121.71     2094.83     77.83 o 
   7   6   0        5.92        1.06     17.64 o 
   8   6   0      769.79      807.84     45.18 o 
   9   6   0     5681.16     5714.96    128.69 o 
  10   6   0    10111.90     9410.76    218.34 o 
  11   6   0     7880.56     7990.07    176.64 o 
  12   6   0    14606.08    14413.29    263.76 o 
  13   6   0       81.13      132.85     35.79 o 
  14   6   0     4294.38     4464.06    130.59 o 
  15   6   0     1088.28     1027.61     72.28 o 
  16   6   0      383.30      381.40     68.91 o 
  17   6   0     1767.65     1784.51    180.05 o 
  18   6   0     3004.36     2846.28    279.76 o 
  19   6   0     1198.01     1194.99    117.64 o 
  20   6   0     2120.66     2171.71    144.57 o 
   1   7   0    42516.85    43058.38    642.16 o 
   2   7   0     6690.33     6634.92    133.64 o 
   3   7   0      431.30      425.79     29.79 o 
   4   7   0     5053.99     5316.20    150.93 o 
   5   7   0     3398.48     3571.97     92.50 o 
   6   7   0     2688.50     2694.27    111.07 o 
   7   7   0     5705.95     5700.78    156.40 o 
   8   7   0      149.44      184.80     35.31 o 
   9   7   0     6533.60     6644.81    195.47 o 
  10   7   0      810.28      751.17     60.34 o 
  11   7   0     1684.54     1887.93     95.37 o 
  12   7   0      384.29      359.45     76.70 o 
  13   7   0      424.72      417.05     62.12 o 
  14   7   0      100.73       43.40     46.39 o 
  15   7   0       37.86       40.93     66.75 o 
  16   7   0      163.23       32.58     81.02 o 
  17   7   0      148.33      397.82    151.96 o 
  18   7   0      753.45      792.18    185.47 o 
  19   7   0       97.93      232.02    153.10 o 
   0   8   0     4808.05     4040.94    190.47 o 
   1   8   0        5.62      -23.67     23.67 o 
   2   8   0     2260.84     2175.58    101.96 o 
   3   8   0      152.25      182.97     32.63 o 
   4   8   0      339.45      363.17     35.53 o 
   5   8   0      787.37      802.66     54.48 o 
   6   8   0     1080.70     1186.93     83.70 o 
   7   8   0      284.62      362.15     54.01 o 
   8   8   0     1669.92     1913.16    119.83 o 
   9   8   0      194.73      208.90     74.82 o 
  10   8   0      552.89      490.10    194.78 o 
  11   8   0       98.44      202.18     92.51 o 
  12   8   0        0.77       48.97     57.13 o 
  13   8   0       70.33       87.62     79.84 o 
  14   8   0        0.64       76.84     67.15 o 
  15   8   0        8.14       32.24     83.27 o 
  16   8   0       55.56       61.42     87.18 o 
  17   8   0       71.90       29.56    128.47 o 
  18   8   0       41.21      112.98    131.47 o 
   1   9   0    26285.79    26578.07    508.99 o 
   2   9   0      618.93      632.21     67.98 o 
   3   9   0     6169.63     6407.65    185.85 o 
   4   9   0     3369.28     3425.20    126.90 o 
   5   9   0     1014.59     1000.22    114.34 o 
   6   9   0      724.02      613.98     89.16 o 
   7   9   0    10076.80    10052.53    240.86 o 
   8   9   0       98.45       62.86     52.71 o 
   9   9   0    11282.14    11646.42    305.44 o 
  10   9   0        1.76      -40.13     58.36 o 
  11   9   0     2410.37     2366.09    212.57 o 
  12   9   0       24.32       80.79     90.50 o 
  13   9   0       63.95      -84.91    116.23 o 
  14   9   0      284.19      474.49    169.69 o 
  15   9   0        0.81     -106.32    119.01 o 
  16   9   0        8.98      108.71    146.43 o 
  17   9   0       16.09      173.21    141.01 o 
   0  10   0      697.28      659.65    186.33 o 
   1  10   0     5766.11     5725.21    256.13 o 
   2  10   0      630.19      699.14     68.98 o 
   3  10   0    19055.48    18632.80    385.95 o 
   4  10   0     1240.61     1266.30    146.11 o 
   5  10   0     5640.47     5250.76    225.67 o 
   6  10   0      903.72      999.13    120.05 o 
   7  10   0     1116.86      911.20    112.53 o 
   8  10   0      175.45      115.54    105.24 o 
   9  10   0     1068.81      935.67    116.05 o 
  10  10   0     3255.61     3021.61    238.69 o 
  11  10   0     3154.04     3385.15    346.73 o 
  12  10   0     3792.67     3878.01    376.84 o 
  14  10   0      535.59      531.51    181.50 o 
  15  10   0       11.94       46.89    132.18 o 
  16  10   0      196.10      119.15    148.28 o 
   1  11   0     1209.97     1058.14     88.31 o 
   2  11   0     3772.46     3802.70    148.57 o 
   3  11   0      133.07      137.44     42.26 o 
   4  11   0     5305.13     5471.44    237.81 o 
   5  11   0     2325.11     2347.50    179.13 o 
   6  11   0     9351.77     9844.12    342.82 o 
   7  11   0      693.10      597.77    105.31 o 
   8  11   0     6180.61     6064.62    347.95 o 
   9  11   0      403.27      450.09     99.44 o 
  10  11   0     1310.37     1189.41    179.01 o 
  11  11   0      612.71      557.13    183.28 o 
  12  11   0      734.56      611.33    189.62 o 
  13  11   0     1180.92      925.40    211.86 o 
  14  11   0     3470.85     3206.61    351.45 o 
  15  11   0      794.94      601.72    189.62 o 
   0  12   0      802.02      821.87    153.33 o 
   1  12   0        0.02      -35.24     35.24 o 
   2  12   0      219.25      178.89     48.94 o 
   3  12   0       57.08       43.89     37.70 o 
   4  12   0      159.64      179.26     72.80 o 
   5  12   0      408.47      387.80     89.91 o 
   6  12   0     1013.75      801.48    122.80 o 
   7  12   0      936.65      951.95    128.32 o 
   8  12   0      192.84      204.02    105.78 o 
   9  12   0      927.44      911.13    152.50 o 
  10  12   0        8.12      -52.79     84.59 o 
  11  12   0      425.50      436.89    228.03 o 
  12  12   0      132.25       56.97    143.34 o 
  13  12   0       75.90      117.69    149.93 o 
   1  13   0        9.00       10.31     50.59 o 
   2  13   0       16.19       75.73     51.82 o 
   3  13   0      732.01      653.29    160.72 o 
   4  13   0       12.62      -75.24     85.05 o 
   5  13   0     1487.56     1385.63    240.78 o 
   6  13   0     1369.67     1368.56    250.10 o 
   7  13   0      380.98      394.85    158.79 o 
   8  13   0     2388.80     2318.06    334.36 o 
   9  13   0       58.02       -1.75    125.56 o 
  10  13   0     1602.88     1460.32    193.63 o 
  11  13   0     2272.53     1925.86    217.24 o 
  12  13   0       91.55      -24.06    155.70 o 
   0  14   0      472.26      413.65    113.98 o 
   1  14   0      870.90      842.77    110.11 o 
   2  14   0      676.52      622.98     81.51 o 
   3  14   0     6511.68     6568.54    419.41 o 
   4  14   0        3.61       61.04    100.36 o 
   5  14   0     4241.65     3625.86    376.07 o 
   6  14   0      102.91      -42.10     94.00 o 
   7  14   0      639.09      227.79    138.15 o 
   8  14   0        2.68      -16.35    120.14 o 
   9  14   0       51.53      112.63    144.87 o 
   1  15   0     2009.34     2191.63    146.36 o 
   2  15   0      538.31      356.81    129.91 o 
   3  15   0     1080.99     1403.95    218.50 o 
   4  15   0      458.94      305.70    136.88 o 
   5  15   0       22.41      -89.36     89.36 o 
 -21   1   1      116.41      208.50     71.64 o 
 -20   1   1     4871.69     4886.39    271.98 o 
 -19   1   1      549.77      479.43     95.65 o 
 -18   1   1      934.07      717.43    131.50 o 
 -17   1   1      461.42      484.52     79.49 o 
 -16   1   1     2263.50     2045.58    136.68 o 
 -15   1   1       21.04       21.66     66.92 o 
 -14   1   1     4659.29     4604.83    166.14 o 
 -13   1   1      132.88       99.02     41.56 o 
 -12   1   1     5661.01     5275.17    178.60 o 
 -11   1   1      151.88      139.24     35.87 o 
 -10   1   1     4248.22     4021.02    130.73 o 
  -9   1   1     9203.03     9061.72    213.91 o 
  -8   1   1      340.30      330.70     28.27 o 
  -7   1   1    14925.20    14818.87    313.65 o 
  -6   1   1        6.66       64.99     37.04 o 
  -5   1   1     4973.29     5082.13    153.49 o 
  -4   1   1      462.60      490.50     29.31 o 
  -3   1   1    11927.50    12956.08    220.97 o 
  -2   1   1     4055.16     4163.49     81.61 o 
  -1   1   1   110758.96   112466.60   3452.59 o 
   0   1   1    58239.68    59674.82   2293.71 o 
   1   1   1    78250.21    75910.98   1191.48 o 
   2   1   1    55710.92    56350.57   1035.99 o 
   3   1   1     6134.68     6198.99    121.86 o 
   4   1   1    73078.84    74011.62   1667.21 o 
   5   1   1    25514.24    25863.62    863.48 o 
   6   1   1      205.47      157.78     33.50 o 
   7   1   1    51879.64    49652.84    805.91 o 
   8   1   1     6294.17     6095.74    113.62 o 
   9   1   1    28319.86    28002.56    498.28 o 
  10   1   1    10553.02    10221.74    235.28 o 
  11   1   1     2029.60     2103.21     95.42 o 
  12   1   1     2012.01     1704.06    221.30 o 
  13   1   1     2077.01     2029.82    147.70 o 
  14   1   1       65.92       67.71     79.04 o 
  15   1   1      658.00      673.71     79.09 o 
  16   1   1      170.87      114.79     54.74 o 
  17   1   1     1440.35     1284.02    114.22 o 
  18   1   1      191.07      251.28     81.25 o 
  19   1   1      586.16      617.72    129.66 o 
  20   1   1      753.57      472.73    122.32 o 
  21   1   1      448.76      530.53    132.58 o 
 -21   2   1      259.52      233.68     93.65 o 
 -20   2   1     1403.33     1308.78    118.62 o 
 -19   2   1     1288.81     1238.95    122.68 o 
 -18   2   1     4366.04     4190.82    196.03 o 
 -17   2   1     1450.20     1519.72    118.57 o 
 -16   2   1      288.43      310.85     57.84 o 
 -15   2   1       34.49       44.31     37.58 o 
 -14   2   1     2487.10     2365.05    128.52 o 
 -13   2   1     4306.47     4186.99    132.06 o 
 -12   2   1     6700.98     6418.08    162.51 o 
 -11   2   1    21233.31    20860.72    314.81 o 
 -10   2   1     7129.20     6819.47    136.29 o 
  -9   2   1    14341.01    14148.35    312.55 o 
  -8   2   1     1389.53     1281.39     83.13 o 
  -7   2   1       95.99       74.76     25.35 o 
  -6   2   1      713.38      718.75     43.97 o 
  -5   2   1    22885.27    21759.56    372.93 o 
  -4   2   1    16056.47    16691.86    290.55 o 
  -3   2   1   114779.98   118583.79   2167.79 o 
  -2   2   1      232.68      251.28     14.62 o 
  -1   2   1    24820.80    27331.29    434.34 o 
   0   2   1      158.64      172.50     16.08 o 
   1   2   1     2800.62     2927.36     63.90 o 
   2   2   1      447.55      461.94     35.65 o 
   3   2   1    47718.74    48309.75    783.53 o 
   4   2   1     5120.52     4673.22     92.58 o 
   5   2   1     9233.95     8730.54    171.86 o 
   6   2   1    16921.86    17719.93    441.69 o 
   7   2   1       43.65       66.34     24.85 o 
   8   2   1     3702.61     3473.21    103.12 o 
   9   2   1     4011.12     3988.02    150.47 o 
  10   2   1    12536.55    12720.92    211.16 o 
  11   2   1     6680.87     6482.31    182.95 o 
  12   2   1    16343.58    15483.52    293.52 o 
  13   2   1        9.11      -17.13     30.19 o 
  14   2   1      351.06      304.08     51.53 o 
  15   2   1     1885.35     1797.38    105.26 o 
  16   2   1     2269.87     2228.86    123.01 o 
  17   2   1     1816.94     1863.32    128.57 o 
  18   2   1     5850.48     5363.14    318.80 o 
  19   2   1      317.47       80.46     65.87 o 
  20   2   1     2880.16     2606.37    193.80 o 
  21   2   1       87.86       69.21     61.70 o 
 -21   3   1       74.48      153.28     78.06 o 
 -20   3   1        3.06      -27.22     84.20 o 
 -19   3   1     1753.23     1462.74    139.67 o 
 -18   3   1      777.46      656.54     84.26 o 
 -17   3   1     6446.39     6650.60    190.10 o 
 -16   3   1     2669.94     2633.41    127.65 o 
 -15   3   1     9666.98     9782.52    225.67 o 
 -14   3   1     3161.20     2932.58    124.74 o 
 -13   3   1     6226.59     6189.96    164.97 o 
 -12   3   1     1668.42     1446.79     70.76 o 
 -11   3   1       88.13      142.87     32.31 o 
 -10   3   1      601.62      667.21     47.73 o 
  -9   3   1    11773.95    11532.88    211.25 o 
  -8   3   1    14425.95    14374.94    256.59 o 
  -7   3   1    42117.93    41870.97    514.27 o 
  -6   3   1    18361.89    18070.54    275.23 o 
  -5   3   1    39526.07    39261.98    651.59 o 
  -4   3   1     6655.95     6555.41    135.07 o 
  -3   3   1     4936.64     5219.20    105.50 o 
  -2   3   1    15549.78    16428.19    231.83 o 
  -1   3   1     7809.53     8360.96    171.36 o 
   0   3   1     4068.59     4335.12     90.14 o 
   1   3   1    21934.55    23298.50    346.01 o 
   2   3   1    35847.36    37802.84    625.72 o 
   3   3   1    26656.09    27047.13    463.99 o 
   4   3   1    24905.77    24300.52    426.20 o 
   5   3   1      378.78      333.59     22.38 o 
   6   3   1    29346.78    28987.47    436.51 o 
   7   3   1     1117.65     1192.77     52.47 o 
   8   3   1     6821.48     6850.20    130.96 o 
   9   3   1      168.74      157.45     26.95 o 
  10   3   1       78.64       31.09     26.41 o 
  11   3   1       29.39       35.03     26.77 o 
  12   3   1     9243.30     9264.36    205.58 o 
  13   3   1      777.00      809.51     67.32 o 
  14   3   1    15757.98    15678.74    312.22 o 
  15   3   1       19.19       22.75     39.53 o 
  16   3   1     3457.22     3696.76    184.53 o 
  17   3   1        4.63        2.99     56.38 o 
  18   3   1      546.87      459.14     74.43 o 
  19   3   1      171.04      159.27     61.45 o 
  20   3   1     1307.59     1178.03    113.65 o 
  21   3   1      449.74      419.96     99.92 o 
 -21   4   1      136.18      246.06     97.46 o 
 -20   4   1       19.29       49.07    119.57 o 
 -19   4   1      232.08      169.58     87.08 o 
 -18   4   1      373.47      291.56     89.25 o 
 -17   4   1     2100.26     2287.54    229.42 o 
 -16   4   1     3625.74     3946.29    165.24 o 
 -15   4   1     2246.57     2489.12    147.35 o 
 -14   4   1     5992.82     5942.80    171.45 o 
 -13   4   1      440.69      450.54     48.53 o 
 -12   4   1     4022.68     4023.90    111.73 o 
 -11   4   1      114.00      147.59     31.18 o 
 -10   4   1     2132.38     1937.15     67.65 o 
  -9   4   1     6433.46     6666.86    140.61 o 
  -8   4   1     6653.32     6652.24    137.88 o 
  -7   4   1     7252.27     7371.40    209.08 o 
  -6   4   1    36254.40    37583.58    556.15 o 
  -5   4   1      924.09      941.23     36.70 o 
  -4   4   1    11199.78    11097.73    200.47 o 
  -3   4   1     1506.58     1676.58     46.49 o 
  -2   4   1      828.41      824.67     40.95 o 
  -1   4   1      258.21      318.40     40.74 o 
   0   4   1     6780.81     6649.04    133.16 o 
   1   4   1     4423.61     4548.18     87.02 o 
   2   4   1     9569.35    10009.89    232.82 o 
   3   4   1       32.32        1.98     19.07 o 
   4   4   1      402.59      464.61     58.11 o 
   5   4   1     2288.46     2119.23     90.04 o 
   6   4   1       18.63       18.45     13.58 o 
   7   4   1     6223.17     5937.91    154.75 o 
   8   4   1      156.34      181.80     24.49 o 
   9   4   1     4650.82     4524.80    109.24 o 
  10   4   1        0.65      -20.23     20.23 o 
  11   4   1      143.84      128.14     39.03 o 
  12   4   1     3228.73     3158.95    109.73 o 
  13   4   1     8596.76     8832.37    333.38 o 
  14   4   1     1035.65     1049.79     93.96 o 
  15   4   1     5821.39     5784.92    174.11 o 
  16   4   1      107.73       70.87     44.33 o 
  17   4   1     1014.59      893.85     95.46 o 
  18   4   1     1581.80     1596.69    258.01 o 
  19   4   1       18.51        2.40     68.51 o 
  20   4   1      808.58      724.67    118.96 o 
 -20   5   1       76.29       43.61     74.86 o 
 -19   5   1     1029.97     1204.95    138.21 o 
 -18   5   1     2072.71     2316.99    179.47 o 
 -17   5   1        2.06      -10.29     61.25 o 
 -16   5   1     2635.10     2506.71    155.40 o 
 -15   5   1     3093.95     2843.12    187.36 o 
 -14   5   1      145.96      112.80     41.23 o 
 -13   5   1     9947.62     9627.28    206.89 o 
 -12   5   1     5878.81     5674.20    210.67 o 
 -11   5   1     4005.63     3764.58    110.12 o 
 -10   5   1    19337.74    18987.19    413.61 o 
  -9   5   1      786.36      795.40     44.91 o 
  -8   5   1     8360.44     8519.76    121.89 o 
  -7   5   1     9978.07    10265.87    135.51 o 
  -6   5   1     3680.00     4147.80     86.11 o 
  -5   5   1    27463.66    29060.47    438.38 o 
  -4   5   1     8397.73     8414.10    131.54 o 
  -3   5   1     5810.99     6077.14    128.55 o 
  -2   5   1    17743.54    18225.18    229.66 o 
  -1   5   1     4801.19     4811.39     81.57 o 
   0   5   1     2502.18     2542.66     78.99 o 
   1   5   1     3543.84     3433.78     76.55 o 
   2   5   1     3316.51     3525.65     82.51 o 
   3   5   1      809.17      844.95     50.76 o 
   4   5   1     2777.10     2967.37     91.58 o 
   5   5   1     4437.52     4300.44     98.11 o 
   6   5   1      109.35       60.00     26.16 o 
   7   5   1       29.07       37.17     29.03 o 
   8   5   1     3441.46     3341.40     69.93 o 
   9   5   1     1715.72     1791.57     77.38 o 
  10   5   1     2434.59     2380.15     87.06 o 
  11   5   1     8970.09     8490.11    307.74 o 
  12   5   1      871.20      962.71     68.85 o 
  13   5   1     4299.42     4208.10    222.93 o 
  14   5   1     7300.22     7415.80    313.83 o 
  15   5   1       17.90        0.54     52.91 o 
  16   5   1     3733.52     3580.75    197.62 o 
  17   5   1     2181.13     2165.82    168.54 o 
  18   5   1      746.55      942.38    118.72 o 
  19   5   1     3708.20     4228.77    230.16 o 
  20   5   1      382.85      337.32    125.03 o 
 -20   6   1      682.92      707.05     99.62 o 
 -19   6   1       83.70       -2.00     62.17 o 
 -18   6   1     2691.22     2706.02    165.24 o 
 -17   6   1       13.99       74.70     60.52 o 
 -16   6   1     3210.32     3442.11    164.20 o 
 -15   6   1       12.90       14.77     35.16 o 
 -14   6   1      569.52      581.51     58.28 o 
 -13   6   1      545.41      731.28     72.23 o 
 -12   6   1       69.69      155.00     50.16 o 
 -11   6   1        2.06       68.12     29.32 o 
 -10   6   1     1366.19     1321.58    114.37 o 
  -9   6   1     1075.64     1088.30     60.33 o 
  -8   6   1     1850.78     2020.39     69.34 o 
  -7   6   1     5400.55     5577.19    119.83 o 
  -6   6   1     1349.40     1297.60     65.33 o 
  -5   6   1    19700.23    19589.55    332.20 o 
  -4   6   1     9067.42     9399.30    131.51 o 
  -3   6   1    15685.33    16305.87    252.05 o 
  -2   6   1    12798.16    12899.47    189.22 o 
  -1   6   1     2365.51     2613.11     69.42 o 
   0   6   1     1157.38     1124.79     59.47 o 
   1   6   1     8844.59     8820.97    139.74 o 
   2   6   1      428.15      435.90     29.45 o 
   3   6   1    26194.27    26363.68    317.28 o 
   4   6   1     7528.99     7573.08    140.16 o 
   5   6   1    10012.68    10426.28    222.04 o 
   6   6   1     5728.64     5773.02    116.04 o 
   7   6   1      490.63      482.18     44.10 o 
   8   6   1     4275.75     4416.96     98.30 o 
   9   6   1     1634.83     1543.29    115.95 o 
  10   6   1       63.48       13.01     38.02 o 
  11   6   1     8711.32     8480.93    303.97 o 
  12   6   1      691.22      689.30     65.11 o 
  13   6   1     3051.73     2964.91    102.07 o 
  14   6   1      157.64      162.86     41.01 o 
  15   6   1      458.63      543.62    125.34 o 
  16   6   1      216.71      280.29     63.85 o 
  17   6   1       94.25       59.90     55.76 o 
  18   6   1        2.56      -25.28     56.78 o 
  19   6   1        1.00      -54.89     54.89 o 
  20   6   1        2.48      -69.65    131.31 o 
 -19   7   1     1428.81     1359.15    236.45 o 
 -18   7   1     1059.86     1050.20    209.89 o 
 -17   7   1      455.85      430.59    156.15 o 
 -16   7   1       51.77       -5.64    102.51 o 
 -15   7   1        6.18      -35.94     63.74 o 
 -14   7   1     1669.46     1620.01    125.27 o 
 -13   7   1     1123.77     1089.36     87.61 o 
 -12   7   1     7090.11     6307.70    202.71 o 
 -11   7   1     3222.14     3360.54    125.32 o 
 -10   7   1     9305.16     9351.97    215.50 o 
  -9   7   1     5410.56     5236.96    144.48 o 
  -8   7   1     1870.55     1832.40     78.91 o 
  -7   7   1     1317.35     1450.17     86.32 o 
  -6   7   1     1138.21     1241.93     79.27 o 
  -5   7   1      707.04      691.56     44.77 o 
  -4   7   1    18044.09    18455.71    254.84 o 
  -3   7   1        2.25        1.72     16.88 o 
  -2   7   1    18866.55    19014.44    294.17 o 
  -1   7   1     7275.72     7531.17    391.62 o 
   0   7   1     5366.99     5423.27    187.07 o 
   1   7   1     6046.02     6184.18    159.15 o 
   2   7   1      552.47      535.59     36.72 o 
   3   7   1     1584.01     1576.17     50.24 o 
   4   7   1     2070.91     2084.29     85.06 o 
   5   7   1      458.46      509.76     57.07 o 
   6   7   1      251.47      288.83     49.48 o 
   7   7   1      460.80      527.83     56.96 o 
   8   7   1     1029.38     1063.42     64.83 o 
   9   7   1     3434.45     3635.52    100.13 o 
  10   7   1      188.17      238.54     40.74 o 
  11   7   1     8950.83     8720.05    212.36 o 
  12   7   1      732.92      780.33     94.34 o 
  13   7   1      665.65      584.29     69.97 o 
  14   7   1       12.57      -56.14     56.14 o 
  15   7   1      673.65      703.50     99.76 o 
  16   7   1      232.95      326.29    128.63 o 
  17   7   1     2483.34     2244.38    268.94 o 
  18   7   1      558.59      697.68    183.74 o 
  19   7   1     1933.40     1994.93    267.33 o 
 -18   8   1       82.70      144.34    131.29 o 
 -17   8   1      668.76      393.33    158.00 o 
 -16   8   1       20.63      121.98     87.90 o 
 -15   8   1     4043.21     3862.43    305.28 o 
 -14   8   1       65.61      131.42     72.84 o 
 -13   8   1     6072.63     5554.81    218.12 o 
 -12   8   1      143.24      186.27     64.83 o 
 -11   8   1     2744.73     2870.86    221.97 o 
 -10   8   1     4077.21     4230.79    249.13 o 
  -9   8   1     1092.47      999.84     93.61 o 
  -8   8   1    14052.31    13803.87    291.99 o 
  -7   8   1      100.43       68.56     37.77 o 
  -6   8   1     3556.58     3553.30    129.68 o 
  -5   8   1     1232.30     1298.66     95.79 o 
  -4   8   1     1279.13     1280.14     51.74 o 
  -3   8   1      129.44       74.33     28.57 o 
  -2   8   1    30381.63    30396.73    492.67 o 
  -1   8   1     5835.08     5790.98    169.67 o 
   0   8   1    46015.61    45038.97    862.92 o 
   1   8   1    12997.88    12408.67    272.12 o 
   2   8   1    13970.76    13669.55    290.38 o 
   3   8   1     6146.83     6254.81    146.75 o 
   4   8   1     2218.50     2210.84    120.55 o 
   5   8   1      737.46      819.69     54.47 o 
   6   8   1    16206.41    16370.39    320.68 o 
   7   8   1     6478.40     6458.04    240.30 o 
   8   8   1    21786.96    21689.40    405.46 o 
   9   8   1    11086.64    11619.34    296.73 o 
  10   8   1     2732.44     2543.90    203.62 o 
  11   8   1     1753.14     1790.35    121.88 o 
  12   8   1      130.57      102.39     39.84 o 
  13   8   1        1.40        7.96     39.37 o 
  14   8   1     1304.19     1199.30     91.10 o 
  15   8   1      639.53      521.16    162.54 o 
  16   8   1     1046.60      988.76    131.44 o 
  17   8   1      119.96      -16.93    121.47 o 
  18   8   1      743.46      871.15    191.02 o 
 -17   9   1     1138.23     1017.88    196.54 o 
 -16   9   1      111.78       18.57    137.79 o 
 -15   9   1       77.97       -6.11    119.32 o 
 -14   9   1      291.86      319.43    155.13 o 
 -13   9   1      734.35      520.71    171.68 o 
 -12   9   1     2370.92     2312.97    260.72 o 
 -11   9   1      716.75      859.81    140.31 o 
 -10   9   1     3072.51     3216.00    199.52 o 
  -9   9   1     1107.34     1259.33    109.42 o 
  -8   9   1     1412.49     1316.43    123.35 o 
  -7   9   1       21.31       57.02     45.78 o 
  -6   9   1     2673.22     2888.20    153.96 o 
  -5   9   1      154.82       76.42     52.69 o 
  -4   9   1     9364.97     9333.54    221.42 o 
  -3   9   1      333.07      301.25     48.50 o 
  -2   9   1     5205.27     5313.47    160.74 o 
  -1   9   1        5.39      -28.61     28.61 o 
   0   9   1      102.84       17.83     33.04 o 
   1   9   1      866.00      754.60     69.99 o 
   2   9   1     5549.75     5436.93    162.29 o 
   3   9   1     1256.43     1308.38     79.67 o 
   4   9   1     7541.88     7706.17    264.30 o 
   5   9   1     4583.22     4632.80    201.96 o 
   6   9   1     1960.83     1892.40    147.98 o 
   7   9   1     1670.98     1874.10    153.51 o 
   8   9   1        0.54        8.51     39.46 o 
   9   9   1      611.62      605.92     80.47 o 
  10   9   1     1250.49     1133.58    150.46 o 
  11   9   1     2163.75     2313.59    235.11 o 
  12   9   1      758.11      742.63    138.67 o 
  13   9   1      771.41      971.36    154.43 o 
  14   9   1        6.07       79.55    132.40 o 
  15   9   1       10.80       37.24    127.62 o 
  16   9   1      109.93      -14.24    134.17 o 
 -16  10   1     1510.00     1433.88    242.79 o 
 -15  10   1        0.36      102.26    142.12 o 
 -14  10   1     1135.11     1211.00    235.86 o 
 -13  10   1       21.09      114.54    134.84 o 
 -12  10   1      722.12      721.87    190.24 o 
 -11  10   1      473.04      527.04    175.51 o 
 -10  10   1       59.25      107.35     84.11 o 
  -9  10   1     1715.20     1791.36    153.73 o 
  -8  10   1       46.26       82.12     60.69 o 
  -7  10   1     1265.26     1219.39    156.75 o 
  -6  10   1     3134.88     3201.50    201.03 o 
  -5  10   1      867.87     1020.29    115.63 o 
  -4  10   1     2043.41     1921.96    100.00 o 
  -3  10   1      192.38       79.01     44.53 o 
  -2  10   1     4421.37     4259.89    149.40 o 
  -1  10   1     1159.14     1105.05     87.53 o 
   0  10   1     3636.99     3734.22    144.06 o 
   1  10   1     5126.87     5093.18    164.76 o 
   2  10   1        8.94      -26.48     26.48 o 
   3  10   1     3120.78     2926.76    122.03 o 
   4  10   1     2528.05     2380.07    270.94 o 
   5  10   1     4055.10     4175.04    216.79 o 
   6  10   1     1728.90     1558.30    175.64 o 
   7  10   1      666.66      818.63    136.41 o 
   8  10   1     2403.87     2612.27    186.10 o 
   9  10   1      139.43       77.71     70.58 o 
  10  10   1     1240.48      981.01    150.60 o 
  11  10   1     1207.02     1413.92    236.82 o 
  12  10   1      126.33      -60.91    124.45 o 
  13  10   1      786.54      907.28    206.28 o 
  14  10   1      331.82      461.80    165.13 o 
  15  10   1     1155.60     1168.61    220.95 o 
  16  10   1      317.28      335.79    160.88 o 
 -15  11   1      336.66      270.93    169.26 o 
 -14  11   1       14.39      -26.48    129.96 o 
 -13  11   1     1383.80     1239.95    234.24 o 
 -12  11   1     1553.09     1474.27    254.76 o 
 -11  11   1     1110.89      814.63    202.49 o 
 -10  11   1     4115.47     4289.81    702.72 o 
  -9  11   1      137.03      137.20     77.44 o 
  -8  11   1      916.58     1023.38    160.38 o 
  -7  11   1      289.39      318.98     94.41 o 
  -6  11   1      891.86     1191.07    187.45 o 
  -5  11   1      613.05      593.75    107.77 o 
  -4  11   1     6905.41     6563.53    180.29 o 
  -3  11   1      107.27      132.85     41.43 o 
  -2  11   1     7936.50     8038.49    224.38 o 
  -1  11   1     1016.83     1076.36     90.54 o 
   0  11   1      586.24      604.63     71.71 o 
   1  11   1       86.29       14.67     41.72 o 
   2  11   1     2397.36     2493.25    147.28 o 
   3  11   1      882.23      915.03     72.49 o 
   4  11   1     1420.01     1318.96    137.74 o 
   5  11   1      975.86      880.85    117.17 o 
   6  11   1      150.35      134.50     71.91 o 
   7  11   1      545.93      454.92     96.40 o 
   8  11   1      685.80      565.77    105.75 o 
   9  11   1      293.85      304.08     90.72 o 
  10  11   1     1949.59     1798.25    197.95 o 
  11  11   1     1798.23     1365.96    245.12 o 
  12  11   1      103.56       69.76    130.71 o 
  13  11   1     1011.00     1117.07    220.39 o 
  14  11   1      353.71      252.55    166.13 o 
  15  11   1       20.36      241.38    159.60 o 
 -14  12   1     3619.47     3751.85    390.25 o 
 -13  12   1      154.42      183.70    156.40 o 
 -12  12   1     1685.71     1878.05    286.43 o 
 -11  12   1      811.80      687.08    204.03 o 
 -10  12   1     1369.48     1435.24    377.65 o 
  -9  12   1     2404.98     2605.66    238.98 o 
  -8  12   1     6247.52     6724.79    357.51 o 
  -7  12   1     3012.50     2762.08    218.53 o 
  -6  12   1    12978.53    13255.72    425.59 o 
  -5  12   1     1613.71     1500.85    152.81 o 
  -4  12   1     3618.98     3226.85    234.33 o 
  -3  12   1      111.56       84.59     45.95 o 
  -2  12   1      106.43       80.93     43.57 o 
  -1  12   1       15.42      -37.78     50.34 o 
   0  12   1     4719.36     4409.39    264.23 o 
   1  12   1      218.15      212.98     62.06 o 
   2  12   1     2663.30     2428.91    123.17 o 
   3  12   1      226.51      251.44     57.77 o 
   4  12   1       35.90       65.18     64.32 o 
   5  12   1     2567.64     2445.25    190.64 o 
   6  12   1       65.98       13.43     65.28 o 
   7  12   1     2893.29     3012.37    217.98 o 
   8  12   1        3.17       55.10     88.31 o 
   9  12   1     1746.69     1714.91    194.33 o 
  10  12   1      464.92      503.37    128.74 o 
  11  12   1      426.17      493.11    184.82 o 
  12  12   1     1435.27     1725.44    276.11 o 
  13  12   1     4337.13     4350.20    419.93 o 
 -12  13   1      681.94      569.26    205.04 o 
 -11  13   1      226.53      108.34    110.83 o 
 -10  13   1        0.16      -32.93    137.92 o 
  -9  13   1     1684.05     1242.55    265.53 o 
  -8  13   1       31.92      -56.94    102.00 o 
  -7  13   1     1804.40     1866.29    295.01 o 
  -6  13   1      930.98     1024.57    212.72 o 
  -5  13   1     1226.49     1359.99    232.30 o 
  -4  13   1     2768.75     2373.01    290.28 o 
  -3  13   1      114.63       93.34     90.72 o 
  -2  13   1      988.80      969.34    181.76 o 
  -1  13   1      520.01      498.85    152.02 o 
   0  13   1       29.94       22.34     54.36 o 
   1  13   1      559.62      581.95    156.20 o 
   2  13   1     1816.96     1689.92    199.82 o 
   3  13   1     1540.61     1837.90    248.80 o 
   4  13   1     3679.65     3622.19    362.19 o 
   5  13   1      541.11      478.06    164.87 o 
   6  13   1     2492.06     2864.54    342.21 o 
   7  13   1       27.45       14.80    107.97 o 
   8  13   1      314.92       94.13    137.76 o 
   9  13   1        9.53      -90.74     90.74 o 
  10  13   1      104.33      318.53    120.81 o 
  11  13   1       23.66        9.39    101.33 o 
  -9  14   1     3083.46     2999.41    389.14 o 
  -8  14   1        0.52       51.44    126.24 o 
  -7  14   1      375.10      106.21    121.55 o 
  -6  14   1      590.02      527.80    174.99 o 
  -5  14   1     1116.66      819.82    191.76 o 
  -4  14   1      740.34      413.30    143.46 o 
  -3  14   1     4683.81     5169.91    360.39 o 
  -2  14   1      452.80      615.63     82.56 o 
  -1  14   1     1234.61     1023.12    110.66 o 
   0  14   1      417.87      306.17     75.54 o 
   1  14   1       22.92       59.85     52.70 o 
   2  14   1      604.71      648.89     76.06 o 
   3  14   1      332.52      341.00    143.73 o 
   4  14   1      317.46      313.60    134.43 o 
   5  14   1      117.06        6.53    111.41 o 
   6  14   1       68.60      -38.66    100.31 o 
   7  14   1       17.01     -103.59    103.59 o 
   8  14   1      919.93     1160.39    253.59 o 
   9  14   1       36.34      268.06    163.65 o 
  -5  15   1       16.95       19.01    110.50 o 
  -4  15   1     1020.49      775.14    187.56 o 
  -3  15   1      544.94      570.28    153.19 o 
  -2  15   1      185.46       18.88     95.92 o 
  -1  15   1     2334.14     2454.02    150.02 o 
   0  15   1      503.62      376.63     79.61 o 
   1  15   1     1187.27     1139.27    118.86 o 
   2  15   1     2773.51     2781.24    286.80 o 
   3  15   1       11.77      -26.11     94.99 o 
   4  15   1     2692.94     2613.85    312.13 o 
   5  15   1     1289.72     1250.25    233.46 o 
 -21   0   2     6082.59     6015.77    349.61 o 
 -20   0   2     4053.43     4284.95    308.26 o 
 -19   0   2      862.10      932.30    222.79 o 
 -18   0   2     1359.43     1181.11    163.43 o 
 -17   0   2     1093.00     1036.36    180.94 o 
 -16   0   2     4656.46     5056.29    269.01 o 
 -15   0   2    15324.20    14378.74    485.08 o 
 -14   0   2     4476.45     4250.15    226.34 o 
 -13   0   2    17594.79    16476.19    507.81 o 
 -12   0   2     2561.86     1821.57    151.08 o 
 -11   0   2    15666.80    15616.61    660.67 o 
 -10   0   2     1481.69     1169.41    111.53 o 
  -9   0   2     4849.59     4747.04    240.49 o 
  -8   0   2     7011.99     6366.90    220.76 o 
  -7   0   2     1267.50     1072.77     88.28 o 
  -6   0   2    12071.93    11447.00    451.51 o 
  -4   0   2    36338.43    37433.37   1211.85 o 
  -3   0   2     4021.41     3897.49    172.37 o 
  -2   0   2    15199.64    16496.10    542.18 o 
  -1   0   2    85619.91    90299.11   2781.73 o 
   2   0   2      626.24      678.53     52.11 o 
   3   0   2      399.68      553.58    160.96 o 
   4   0   2    38977.01    41904.13   1365.10 o 
   5   0   2     1339.18     1455.39    122.74 o 
   6   0   2    96522.79    94353.13   2677.91 o 
   7   0   2    24236.39    23358.81    468.53 o 
   8   0   2    37242.25    36847.83    712.30 o 
   9   0   2    44893.96    43139.87   1026.17 o 
  10   0   2     2551.03     2572.41    169.24 o 
  11   0   2     4240.32     3809.89    530.88 o 
  12   0   2     3278.35     3457.71    262.79 o 
  13   0   2      661.72      804.23    112.66 o 
  14   0   2     9240.59     9118.52    351.96 o 
  15   0   2    11960.40    11147.38    413.51 o 
  16   0   2     6689.60     6643.04    310.70 o 
  17   0   2     2464.54     2190.63    209.12 o 
  18   0   2     1896.68     1547.48    250.11 o 
  19   0   2        6.22      -11.87     98.36 o 
  20   0   2     1325.03     1120.43    237.38 o 
  21   0   2      767.33      398.13    176.87 o 
 -21   1   2       30.77       17.12     58.24 o 
 -20   1   2      945.21      913.36    124.22 o 
 -19   1   2     1565.81     1383.24    175.17 o 
 -18   1   2      960.23     1096.75    109.48 o 
 -17   1   2     2545.74     2676.86    162.31 o 
 -16   1   2        9.70        1.87     43.09 o 
 -15   1   2       93.33        4.47     42.00 o 
 -14   1   2     2672.72     2789.77    146.40 o 
 -13   1   2      343.12      359.92     49.65 o 
 -12   1   2     8439.47     7946.57    278.03 o 
 -11   1   2      541.03      535.17     54.15 o 
 -10   1   2    18654.70    18275.64    359.15 o 
  -9   1   2      744.49      693.83     57.72 o 
  -8   1   2     9269.15     9040.44    198.91 o 
  -7   1   2     3854.03     3680.80     92.85 o 
  -6   1   2     3795.17     3513.81    117.58 o 
  -5   1   2     6774.74     6972.05    151.48 o 
  -4   1   2    35865.08    37004.00    692.47 o 
  -3   1   2      896.72      894.55     42.91 o 
  -2   1   2    23848.77    25713.12    484.96 o 
  -1   1   2     2092.07     2292.50     44.28 o 
   0   1   2     6147.67     6438.96    112.94 o 
   1   1   2     1693.22     1779.69     95.20 o 
   2   1   2     5524.07     5783.63    134.40 o 
   3   1   2      220.29      253.65     23.06 o 
   4   1   2     8936.36     9017.87    206.79 o 
   5   1   2      708.63      549.44     69.09 o 
   6   1   2     2282.83     2097.76    140.70 o 
   7   1   2        5.09       37.21     18.63 o 
   8   1   2      728.91      833.95     42.21 o 
   9   1   2     2251.87     2234.37    136.46 o 
  10   1   2     5258.60     5441.15    157.04 o 
  11   1   2     7659.97     7539.48    173.57 o 
  12   1   2      282.54      258.30     70.33 o 
  13   1   2     1358.40     1351.24     99.16 o 
  14   1   2      288.87      297.90     59.54 o 
  15   1   2     2063.36     2114.88    131.64 o 
  16   1   2       21.89       74.38     50.93 o 
  17   1   2     4002.41     3755.30    191.52 o 
  18   1   2       64.49       28.11     62.13 o 
  19   1   2     3468.77     3387.98    266.55 o 
  20   1   2       73.41       24.01     78.55 o 
  21   1   2      320.94      325.00     91.21 o 
 -21   2   2      273.30      227.34     76.39 o 
 -20   2   2     2108.37     2122.02    173.17 o 
 -19   2   2       31.62      -25.67     47.61 o 
 -18   2   2     4671.43     4882.45    258.96 o 
 -17   2   2     1083.59     1065.19     90.40 o 
 -16   2   2     5403.39     5523.03    250.77 o 
 -15   2   2     1452.81     1470.66    158.49 o 
 -14   2   2     1526.52     1540.63     94.89 o 
 -13   2   2       32.57       51.56     35.61 o 
 -12   2   2      864.07      874.93     66.78 o 
 -11   2   2     1317.63     1291.98     62.61 o 
 -10   2   2     8588.39     8270.72    156.19 o 
  -9   2   2       21.63       77.45     34.32 o 
  -8   2   2     6289.07     6211.77    145.32 o 
  -7   2   2       88.51       57.94     22.84 o 
  -6   2   2    11300.91    10985.00    234.03 o 
  -5   2   2       38.05      -15.03     15.03 o 
  -4   2   2    67415.01    69384.13   1105.36 o 
  -3   2   2      669.93      690.57     34.10 o 
  -2   2   2     3705.07     3876.06     76.70 o 
  -1   2   2     4707.87     5045.22     84.99 o 
   0   2   2      678.74      700.78     34.51 o 
   1   2   2      741.21      805.25     53.17 o 
   2   2   2    36525.58    37510.48    713.58 o 
   3   2   2     9503.79     9469.78    263.31 o 
   4   2   2    21664.54    21191.97    326.81 o 
   5   2   2      523.09      379.77     32.88 o 
   6   2   2    16246.94    16174.01    346.51 o 
   7   2   2     3633.55     3776.02    124.95 o 
   8   2   2     2355.16     2230.05    127.43 o 
   9   2   2    19292.95    18642.70    306.21 o 
  10   2   2      960.42      931.68     52.02 o 
  11   2   2     5562.04     5454.57    142.79 o 
  12   2   2     2469.75     2552.36    111.39 o 
  13   2   2     4285.37     4184.95    135.34 o 
  14   2   2     1957.36     1978.44    106.87 o 
  15   2   2      598.27      495.53     68.72 o 
  16   2   2      608.02      667.78     88.44 o 
  17   2   2       37.57      -45.86     45.86 o 
  18   2   2      192.10      158.41     71.29 o 
  19   2   2      546.49      536.54     97.43 o 
  20   2   2       23.14       63.52     59.22 o 
  21   2   2      836.27     1005.96    116.86 o 
 -21   3   2      334.96      343.87    261.16 o 
 -20   3   2      331.80      462.20     96.65 o 
 -19   3   2      342.17      256.01     80.99 o 
 -18   3   2     3011.54     2965.60    349.95 o 
 -17   3   2       42.11      175.44     47.64 o 
 -16   3   2      202.86      221.89     50.11 o 
 -15   3   2     1060.31     1178.98     84.75 o 
 -14   3   2     1573.18     1479.64     83.66 o 
 -13   3   2     2490.06     2283.68     97.82 o 
 -12   3   2    12849.24    12039.89    230.84 o 
 -11   3   2      926.32      915.30     56.24 o 
 -10   3   2    14406.07    13797.87    228.89 o 
  -9   3   2     2406.26     2517.88     89.66 o 
  -8   3   2     3633.76     3702.67    156.64 o 
  -7   3   2    12883.56    13531.35    185.96 o 
  -6   3   2     6593.40     6380.03    123.20 o 
  -5   3   2    13582.25    13814.71    206.83 o 
  -4   3   2    28374.98    27897.55    424.87 o 
  -3   3   2     7720.36     8126.58    152.37 o 
  -2   3   2    51384.75    54232.36    655.52 o 
  -1   3   2    18087.98    19362.67    291.37 o 
   0   3   2     4816.27     5146.22    119.88 o 
   1   3   2     2722.95     2709.00     74.90 o 
   2   3   2    16113.34    16510.04    342.67 o 
   3   3   2      869.04      997.90     62.24 o 
   4   3   2    20699.45    20443.13    425.83 o 
   5   3   2      450.83      425.33     30.86 o 
   6   3   2     2717.10     2847.24     88.83 o 
   7   3   2     4818.60     5083.94    110.75 o 
   8   3   2     4036.86     4295.46     98.03 o 
   9   3   2     1557.12     1574.69     84.70 o 
  10   3   2     1602.48     1409.62     65.95 o 
  11   3   2     6870.81     6668.53    140.28 o 
  12   3   2        5.13        5.22     25.19 o 
  13   3   2     1192.22     1098.27     98.85 o 
  14   3   2     1371.54     1474.37     93.60 o 
  15   3   2      278.98      330.56     59.76 o 
  16   3   2     2373.96     2360.06    138.50 o 
  17   3   2     4686.89     4827.99    217.49 o 
  18   3   2       31.87      -54.92     54.92 o 
  19   3   2     3053.34     3275.25    175.71 o 
  20   3   2      660.68      538.56     85.07 o 
  21   3   2      322.51      266.03    139.46 o 
 -21   4   2      533.61      942.85    141.11 o 
 -20   4   2       41.58      -31.67     66.83 o 
 -19   4   2      257.36      234.60     86.45 o 
 -18   4   2     3067.29     2654.90    372.99 o 
 -17   4   2      235.90      242.37    114.05 o 
 -16   4   2     7418.58     7649.93    228.94 o 
 -15   4   2       85.29       56.58     43.91 o 
 -14   4   2     6904.77     6868.48    168.51 o 
 -13   4   2       53.80       30.47     33.54 o 
 -12   4   2     1410.29     1280.18     89.83 o 
 -11   4   2      889.47      851.34     62.58 o 
 -10   4   2     2261.72     2225.30     83.52 o 
  -9   4   2       11.78       31.56     27.85 o 
  -8   4   2    42567.88    43283.58    590.33 o 
  -7   4   2       39.87       40.75     31.97 o 
  -6   4   2    67853.36    69571.24    838.05 o 
  -5   4   2      315.32      279.86     22.48 o 
  -4   4   2    29161.54    30241.31    501.61 o 
  -3   4   2     1358.87     1339.52     56.18 o 
  -2   4   2     2434.33     2416.88     57.12 o 
  -1   4   2     5746.52     6120.62    106.80 o 
   0   4   2     9318.11     8457.51    161.93 o 
   1   4   2       72.55       73.41     18.00 o 
   2   4   2    29971.89    29235.01    506.56 o 
   3   4   2      945.88     1028.28     97.52 o 
   4   4   2     5090.11     5170.44    165.83 o 
   5   4   2      213.91      178.40     28.06 o 
   6   4   2      411.57      414.98     25.24 o 
   7   4   2     1657.60     1804.42     73.76 o 
   8   4   2      788.94      762.85     38.11 o 
   9   4   2       96.98      114.81     25.40 o 
  10   4   2       73.25       75.26     27.01 o 
  11   4   2     2685.80     2620.30    124.99 o 
  12   4   2        3.53       38.94     32.99 o 
  13   4   2    14105.21    14119.13    286.80 o 
  14   4   2      307.21      265.59     85.05 o 
  15   4   2     7163.35     7027.67    229.79 o 
  16   4   2      350.73      255.74     54.54 o 
  17   4   2      846.20      722.04    129.54 o 
  18   4   2      852.60      717.97     90.41 o 
  19   4   2     2127.67     1976.92    180.40 o 
  20   4   2      183.81      276.15     95.44 o 
 -20   5   2      582.03      797.99    119.75 o 
 -19   5   2     2181.15     2123.89    319.27 o 
 -18   5   2      695.64      621.89    105.46 o 
 -17   5   2     6206.38     5591.60    247.90 o 
 -16   5   2       55.18       31.30     44.66 o 
 -15   5   2     6540.71     6258.50    250.16 o 
 -14   5   2      977.24      933.54     82.68 o 
 -13   5   2     1153.75     1289.66     79.34 o 
 -12   5   2      548.49      570.14     53.67 o 
 -11   5   2     6726.30     6477.85    150.11 o 
 -10   5   2     1084.75     1194.28     64.48 o 
  -9   5   2     6225.34     6236.22    125.37 o 
  -8   5   2      193.28      294.29     24.30 o 
  -7   5   2    28076.78    29288.44    330.58 o 
  -6   5   2      225.32      277.91     25.44 o 
  -5   5   2    31572.37    32048.66    450.55 o 
  -4   5   2     1499.43     1417.92     64.92 o 
  -3   5   2     3381.39     3401.03    100.48 o 
  -2   5   2     1232.18     1285.74     38.58 o 
  -1   5   2      216.53      197.49     20.45 o 
   0   5   2     2562.67     2660.55     71.67 o 
   1   5   2    11601.01    11162.56    153.06 o 
   2   5   2     3761.26     3735.35     77.83 o 
   3   5   2     3011.43     2632.28     58.63 o 
   4   5   2    13014.54    13289.68    243.49 o 
   5   5   2     7771.93     7876.94    148.63 o 
   6   5   2     2723.81     2722.57     83.97 o 
   7   5   2      394.86      409.21     38.54 o 
   8   5   2     2679.59     2525.20     62.19 o 
   9   5   2      630.87      661.89     32.14 o 
  10   5   2     4538.15     4524.20    104.10 o 
  11   5   2     2410.82     2421.93     90.03 o 
  12   5   2    10261.55    10090.71    193.63 o 
  13   5   2     1284.69     1268.91     75.01 o 
  14   5   2     6023.29     6046.28    145.39 o 
  15   5   2        4.91       29.21     44.06 o 
  16   5   2      727.14      934.46    175.98 o 
  17   5   2      144.28       91.29     68.89 o 
  18   5   2      590.21      495.61     97.36 o 
  19   5   2      299.83      176.42     93.58 o 
  20   5   2     1889.72     1698.79    162.69 o 
 -20   6   2      644.08      643.96     99.54 o 
 -19   6   2     2154.41     2335.05    166.12 o 
 -18   6   2      557.10      574.60     95.27 o 
 -17   6   2      820.74     1036.05    113.19 o 
 -16   6   2      549.00      511.69    115.48 o 
 -15   6   2      545.70      671.26     63.00 o 
 -14   6   2      883.47      798.35     64.46 o 
 -13   6   2     9059.44     8744.03    191.79 o 
 -12   6   2      548.54      536.93     68.27 o 
 -11   6   2    20879.99    20780.77    347.36 o 
 -10   6   2       25.42       12.54     22.72 o 
  -9   6   2    15968.31    15656.74    273.28 o 
  -8   6   2      396.60      445.78     36.39 o 
  -7   6   2     2017.11     2079.06     81.13 o 
  -6   6   2      664.12      754.09     46.45 o 
  -5   6   2    27025.86    27418.72    385.78 o 
  -4   6   2      804.65      743.96     33.93 o 
  -3   6   2    37143.61    37260.32    513.16 o 
  -2   6   2      124.66      181.45     35.90 o 
  -1   6   2    17952.87    17557.45    504.58 o 
   0   6   2     3131.13     3281.53     93.67 o 
   1   6   2       13.78       17.06     15.89 o 
   2   6   2      642.15      635.31     44.96 o 
   3   6   2     2996.68     3019.18     71.75 o 
   4   6   2     1011.44     1184.79     75.33 o 
   5   6   2     7661.38     7954.38    146.05 o 
   6   6   2        7.09        8.30     22.01 o 
   7   6   2      534.88      542.45     45.83 o 
   8   6   2      334.94      296.79     36.63 o 
   9   6   2     2245.03     2289.96    124.67 o 
  10   6   2     8837.91     8688.09    259.35 o 
  11   6   2      392.20      422.22     60.23 o 
  12   6   2     3111.86     3161.05    104.05 o 
  13   6   2      174.26      252.19     42.61 o 
  14   6   2        4.90       20.06     34.11 o 
  15   6   2        8.19      -29.66     32.82 o 
  16   6   2     6146.17     6373.90    235.20 o 
  17   6   2        0.72        8.11     89.53 o 
  18   6   2     7300.28     7504.51    268.45 o 
  19   6   2       33.72      107.01     72.06 o 
 -19   7   2     2091.28     2571.43    302.51 o 
 -18   7   2      217.78       35.46    133.19 o 
 -17   7   2      177.72      306.69    148.50 o 
 -16   7   2     3809.56     3870.68    218.11 o 
 -15   7   2      782.34      730.31    105.79 o 
 -14   7   2     4674.95     4857.52    172.13 o 
 -13   7   2     2097.28     2011.12    116.65 o 
 -12   7   2     3016.47     3172.27    129.13 o 
 -11   7   2      541.71      453.66     77.45 o 
 -10   7   2      120.52      127.51     64.71 o 
  -9   7   2      197.62      143.87     44.44 o 
  -8   7   2        0.52       -5.44     25.29 o 
  -7   7   2      217.21      279.11     70.02 o 
  -6   7   2       29.75       37.81     31.95 o 
  -5   7   2       61.17       55.35     23.52 o 
  -4   7   2      285.57      244.57     30.30 o 
  -3   7   2      107.93       86.70     23.23 o 
  -2   7   2     3433.81     3504.40     91.28 o 
  -1   7   2    15147.22    14548.68    504.73 o 
   0   7   2    24428.05    26044.90    923.47 o 
   1   7   2     3509.85     3536.18     86.08 o 
   2   7   2    20576.21    20750.61    288.91 o 
   3   7   2     5687.97     5677.74     95.30 o 
   4   7   2     5711.81     5931.48    140.07 o 
   5   7   2    14102.74    15027.97    257.87 o 
   6   7   2       19.55       26.46     33.63 o 
   7   7   2    13635.75    13663.32    315.99 o 
   8   7   2    13371.55    13370.16    240.95 o 
   9   7   2      714.10      644.63     47.03 o 
  10   7   2     8380.90     8169.76    194.81 o 
  11   7   2     2673.27     2628.42    118.00 o 
  12   7   2     1328.73     1329.83     87.86 o 
  13   7   2     5410.42     5506.62    176.23 o 
  14   7   2      876.57      798.53     94.51 o 
  15   7   2     2759.52     2532.97    166.21 o 
  16   7   2     2745.69     2707.59    291.16 o 
  17   7   2      155.71       30.84    124.75 o 
  18   7   2      557.59      310.10    154.99 o 
  19   7   2      126.33      212.87    151.00 o 
 -18   8   2      271.87      145.63    135.39 o 
 -17   8   2        0.86     -105.26    105.26 o 
 -16   8   2       66.26       60.55     86.77 o 
 -15   8   2      187.86       56.81     81.55 o 
 -14   8   2      107.63       67.98     71.77 o 
 -13   8   2      609.47      697.98     95.02 o 
 -12   8   2      201.71      208.91     65.96 o 
 -11   8   2      190.84      405.66    105.61 o 
 -10   8   2      110.23       51.59     55.32 o 
  -9   8   2       16.40       20.29     43.22 o 
  -8   8   2      150.97      234.74     53.51 o 
  -7   8   2     1197.36     1166.07     83.09 o 
  -6   8   2       51.27       38.48     39.42 o 
  -5   8   2      708.11      736.22     46.68 o 
  -4   8   2       10.66       -1.52     22.55 o 
  -3   8   2       87.21       68.97     29.56 o 
  -2   8   2      219.21      157.33     36.84 o 
  -1   8   2      239.64      174.38     53.42 o 
   0   8   2      388.25      404.38     54.51 o 
   1   8   2      748.75      710.54     62.81 o 
   2   8   2        5.15       -7.87     31.25 o 
   3   8   2      908.70      859.43     49.31 o 
   4   8   2       38.45       24.26     25.44 o 
   5   8   2       27.59       40.15     24.33 o 
   6   8   2     2654.11     2719.75    124.21 o 
   7   8   2     1396.97     1584.96    135.82 o 
   8   8   2     1104.98     1196.75     89.05 o 
   9   8   2     1716.66     1739.81    122.03 o 
  10   8   2      110.41       86.99     73.38 o 
  11   8   2      744.78      687.28     56.74 o 
  12   8   2       96.02       68.02     52.83 o 
  13   8   2        7.04       38.77     43.41 o 
  14   8   2      330.12      268.74     79.44 o 
  15   8   2       60.06       95.83     88.09 o 
  16   8   2      296.89      424.39    121.26 o 
  17   8   2        8.67       72.23    127.71 o 
  18   8   2       23.34      -60.69    124.26 o 
 -17   9   2        1.81     -103.80    120.15 o 
 -16   9   2     3284.09     3670.98    343.77 o 
 -14   9   2     5387.39     5641.17    396.40 o 
 -13   9   2     1639.34     1430.85    224.53 o 
 -12   9   2     3640.97     4135.86    463.90 o 
 -11   9   2      403.99      426.13    110.46 o 
 -10   9   2     2487.24     2487.61    174.78 o 
  -9   9   2        3.73       46.50     48.84 o 
  -8   9   2      212.40      257.47     97.46 o 
  -7   9   2     5379.11     5238.97    164.04 o 
  -6   9   2        9.72       19.51     40.47 o 
  -5   9   2       27.90       -9.22     37.07 o 
  -4   9   2     2371.53     2366.65    104.91 o 
  -3   9   2     4357.85     4289.62    141.55 o 
  -2   9   2     8550.64     8703.30    221.25 o 
  -1   9   2     6418.15     6206.06    178.84 o 
   0   9   2     7879.41     7946.53    208.83 o 
   1   9   2     3094.75     3119.63    125.59 o 
   2   9   2    11085.92    11003.59    256.61 o 
   3   9   2     1215.28     1335.43    105.03 o 
   4   9   2      353.22      276.48     89.59 o 
   5   9   2     9867.32    10126.35    321.56 o 
   6   9   2     2083.50     2280.34    164.44 o 
   7   9   2    15397.59    15639.79    397.41 o 
   8   9   2    11507.68    11315.32    265.66 o 
   9   9   2     2622.27     2502.32    164.16 o 
  10   9   2     4638.39     4548.33    361.26 o 
  11   9   2      508.94      283.83    176.03 o 
  12   9   2      104.68       66.17     89.04 o 
  13   9   2     2175.45     1811.80    198.08 o 
  14   9   2     1028.06      839.25    192.35 o 
  15   9   2     3429.55     3262.95    322.00 o 
  16   9   2     1218.18     1517.48    231.50 o 
 -16  10   2     1103.06     1081.07    225.96 o 
 -15  10   2        7.31      142.94    149.16 o 
 -14  10   2        4.30      -17.90    126.85 o 
 -13  10   2     2199.37     2216.67    295.03 o 
 -12  10   2      539.50      571.67    131.56 o 
 -11  10   2     6061.77     6561.73    326.24 o 
 -10  10   2      440.42      456.24    117.72 o 
  -9  10   2     5939.27     5826.39    242.32 o 
  -8  10   2      182.80      184.49     73.93 o 
  -7  10   2      290.61      154.90     63.84 o 
  -6  10   2        0.08      -32.39     46.65 o 
  -5  10   2     4319.91     4643.15    269.29 o 
  -4  10   2      825.00      778.92     64.73 o 
  -3  10   2    12218.91    12426.03    415.91 o 
  -2  10   2     1626.03     1663.35    102.88 o 
  -1  10   2     4127.80     4286.88    154.15 o 
   0  10   2      304.75      312.31     66.91 o 
   1  10   2     1453.50     1662.74    175.77 o 
   2  10   2     1441.01     1396.85     93.10 o 
   3  10   2     4632.85     4407.78    167.51 o 
   4  10   2     1761.06     1546.15    158.14 o 
   5  10   2     2674.79     2918.17    193.57 o 
   6  10   2     2307.26     2392.54    221.59 o 
   7  10   2       41.25       15.38     45.85 o 
   8  10   2        2.40       34.64     60.57 o 
   9  10   2     2172.19     2151.27    165.59 o 
  10  10   2     4648.45     4808.51    376.83 o 
  11  10   2     1307.71     1118.97    220.34 o 
  12  10   2     2972.33     2147.44    285.90 o 
  13  10   2      430.83       37.35    130.01 o 
  15  10   2      138.03        5.48    131.03 o 
  16  10   2     2060.16     1937.60    260.75 o 
 -15  11   2     3868.94     4363.31    412.10 o 
 -14  11   2       15.30     -119.04    119.04 o 
 -13  11   2     1663.00      963.86    221.59 o 
 -12  11   2      120.24     -101.46    123.68 o 
 -11  11   2      486.03      489.52    179.37 o 
 -10  11   2      287.00      397.25    139.23 o 
  -9  11   2     7074.76     7459.63    287.04 o 
  -8  11   2       23.14       18.96     81.38 o 
  -7  11   2    13600.68    14719.28    486.29 o 
  -6  11   2      174.93      219.75     78.49 o 
  -5  11   2     9482.74     9505.44    329.84 o 
  -4  11   2      307.77      450.79     55.27 o 
  -3  11   2     1011.85     1085.67     85.72 o 
  -2  11   2      766.98      665.59     75.79 o 
  -1  11   2     1860.26     1733.53    111.82 o 
   0  11   2      687.78      739.26     98.13 o 
   1  11   2    10151.18     9712.54    290.72 o 
   2  11   2      268.33      249.05     52.71 o 
   3  11   2     4359.29     4420.11    150.71 o 
   4  11   2       35.80       78.04     59.99 o 
   5  11   2      811.56      808.32    130.57 o 
   6  11   2      266.24      259.36     81.77 o 
   7  11   2       52.82       57.86     70.66 o 
   8  11   2      120.02      175.09     82.36 o 
   9  11   2       64.77       54.67     70.28 o 
  10  11   2      466.10      369.70    119.40 o 
  11  11   2      212.79      150.49    148.86 o 
  12  11   2     3480.79     2742.22    314.42 o 
  13  11   2       65.58     -104.50    123.37 o 
  14  11   2     3397.30     3335.88    351.80 o 
  15  11   2       81.54      -36.75    132.35 o 
 -14  12   2     1205.61     1258.66    254.09 o 
 -13  12   2        0.19       41.97    149.25 o 
 -12  12   2       62.49      -17.68    138.03 o 
 -11  12   2      135.53       49.57     97.47 o 
 -10  12   2      390.87      381.32    139.40 o 
  -9  12   2      556.72      302.04    121.18 o 
  -8  12   2     1672.87     2061.17    224.50 o 
  -7  12   2        5.65       54.85     82.94 o 
  -6  12   2     3736.54     3725.11    239.51 o 
  -5  12   2      940.72      877.96    121.50 o 
  -4  12   2      569.40      582.82     98.26 o 
  -3  12   2       97.46       35.07     40.36 o 
  -2  12   2      453.15      389.42     63.85 o 
  -1  12   2        5.25      -37.28     37.28 o 
   0  12   2     2113.80     1958.39    126.79 o 
   1  12   2      131.99       75.27     52.28 o 
   2  12   2      985.16      945.17     85.50 o 
   3  12   2      770.46      789.73     63.89 o 
   4  12   2        0.14       38.91     62.55 o 
   5  12   2       22.20       18.17     62.64 o 
   6  12   2      121.08      157.58     94.89 o 
   7  12   2        8.81       80.04     72.24 o 
   8  12   2       26.43      279.92    136.34 o 
   9  12   2      148.57      -30.38     92.29 o 
  10  12   2       76.60      -37.72    108.27 o 
  11  12   2      166.19      -46.21    141.25 o 
  12  12   2      205.27      438.38    178.88 o 
  13  12   2     1145.85     1429.46    256.34 o 
 -12  13   2     2322.62     1766.21    284.55 o 
 -11  13   2       10.30      -37.40     95.45 o 
 -10  13   2     2251.17     2133.50    231.48 o 
  -9  13   2     2831.29     2824.47    372.96 o 
  -8  13   2      985.32      669.62    193.76 o 
  -7  13   2     5451.34     5253.97    480.67 o 
  -6  13   2      391.46      269.58    149.39 o 
  -5  13   2     3750.44     3850.33    378.46 o 
  -4  13   2     3986.50     4728.14    351.26 o 
  -3  13   2      169.56      237.60     58.24 o 
  -2  13   2     3452.78     3544.28    181.62 o 
  -1  13   2     2158.29     2153.76    157.68 o 
   0  13   2      616.41      617.18     92.33 o 
   1  13   2     3333.53     3082.82    169.45 o 
   2  13   2        2.06      -35.78     43.67 o 
   3  13   2      890.70      676.29    160.98 o 
   4  13   2      192.70      -73.69     73.69 o 
   5  13   2       72.12       74.56    102.42 o 
   6  13   2        0.56      -58.08     96.31 o 
   7  13   2      112.08       99.21    118.21 o 
   8  13   2      223.89      -29.03    107.05 o 
   9  13   2       41.03      -65.13     86.87 o 
  10  13   2       13.36      110.22    105.08 o 
  11  13   2      342.76      839.20    244.55 o 
  -9  14   2      375.43      488.41    191.03 o 
  -8  14   2      576.20      764.10    209.14 o 
  -7  14   2        4.69      -69.31     99.73 o 
  -6  14   2      757.39      693.21    181.23 o 
  -5  14   2      807.17     1000.16    214.21 o 
  -4  14   2      538.98      158.71    119.14 o 
  -3  14   2      831.52      754.26    178.18 o 
  -2  14   2       67.59      116.82     58.11 o 
  -1  14   2       28.78       14.50     54.02 o 
   0  14   2        4.77       12.02     50.56 o 
   1  14   2      656.54      627.44     88.70 o 
   2  14   2     1580.04     1703.90    230.26 o 
   3  14   2     1950.69     2039.49    270.71 o 
   4  14   2     3122.88     2949.69    334.75 o 
   5  14   2      596.40      687.55    187.34 o 
   6  14   2     1531.18     2448.54    332.53 o 
   7  14   2       97.04      114.18    136.60 o 
   8  14   2      102.10       -7.79    120.78 o 
   9  14   2     1105.84     1501.77    292.23 o 
  -5  15   2       50.18       80.49    111.44 o 
  -4  15   2     4179.29     4416.61    396.70 o 
  -3  15   2        5.94      -83.53     87.88 o 
  -2  15   2     3103.87     3058.80    209.21 o 
  -1  15   2      201.59      246.61     69.64 o 
   0  15   2      846.36      886.36    111.03 o 
   1  15   2       58.34       -8.34     49.93 o 
   2  15   2        6.42      -20.36     88.30 o 
   3  15   2       38.32      -18.97     96.97 o 
   4  15   2      398.40      374.48    154.95 o 
   5  15   2       23.38       45.43    115.07 o 
 -21   1   3     4386.39     3997.95    247.69 o 
 -20   1   3        4.40      -32.61     52.48 o 
 -19   1   3     2522.48     2843.70    198.04 o 
 -18   1   3     2057.83     2260.84    139.05 o 
 -17   1   3      188.52      310.32     61.80 o 
 -16   1   3     5095.49     5034.32    217.81 o 
 -15   1   3    10051.66     9331.14    259.97 o 
 -14   1   3     5915.45     6006.76    261.36 o 
 -13   1   3     8893.50     8753.25    203.58 o 
 -12   1   3     1248.77     1162.54     99.41 o 
 -11   1   3    14411.60    13603.44    258.60 o 
 -10   1   3      440.75      725.38     87.90 o 
  -9   1   3      236.57      214.96     38.65 o 
  -8   1   3      679.77      619.96     51.53 o 
  -7   1   3     4729.66     4524.62    135.94 o 
  -6   1   3       13.99       10.60     17.92 o 
  -5   1   3     4422.28     4450.53    128.12 o 
  -4   1   3    26057.49    26736.39    510.37 o 
  -3   1   3    17604.56    18644.27    363.74 o 
  -2   1   3    18371.51    19841.89    329.07 o 
  -1   1   3     4567.91     5050.92    102.82 o 
   0   1   3    23116.33    24241.17    448.87 o 
   1   1   3       31.21       51.63     16.88 o 
   2   1   3     3330.82     3698.12     88.99 o 
   3   1   3     7015.71     7097.13    168.92 o 
   4   1   3      259.61      234.33     32.96 o 
   5   1   3     8412.60     7350.86    306.30 o 
   6   1   3    59395.89    58385.91    936.33 o 
   7   1   3     9465.90     9144.43    174.22 o 
   8   1   3    51033.64    50953.36    684.09 o 
   9   1   3      329.62      355.74     37.48 o 
  10   1   3    13638.79    13091.26    282.26 o 
  11   1   3    10228.53    10023.53    210.06 o 
  12   1   3      765.13      793.94     85.06 o 
  13   1   3    10428.50     9158.30    556.97 o 
  14   1   3     9633.39     9739.73    301.20 o 
  15   1   3     1854.72     1662.16    119.17 o 
  16   1   3    11984.92    11790.24    389.63 o 
  17   1   3      610.28      766.19     97.19 o 
  18   1   3     2294.83     2109.89    208.87 o 
  19   1   3       98.25      -22.18     72.97 o 
  20   1   3       11.02      -37.04     74.25 o 
  21   1   3       25.97       -7.16     84.39 o 
 -21   2   3      447.55      477.05    114.59 o 
 -20   2   3      439.40      333.65     80.60 o 
 -19   2   3     3265.57     3208.13    205.60 o 
 -18   2   3     1169.40     1236.55    101.86 o 
 -17   2   3     4321.90     4457.04    156.97 o 
 -16   2   3      705.59      702.91     68.99 o 
 -15   2   3        3.89       -5.90     31.33 o 
 -14   2   3      183.09      116.91     41.79 o 
 -13   2   3     9105.27     8870.52    206.88 o 
 -12   2   3       18.22      -25.85     25.85 o 
 -11   2   3    14620.54    14230.36    234.87 o 
 -10   2   3     4976.69     4661.78    109.14 o 
  -9   2   3    10822.37    10452.81    220.85 o 
  -8   2   3     1663.28     1474.55     67.69 o 
  -7   2   3      801.66      985.95     53.49 o 
  -6   2   3      178.58      129.83     24.95 o 
  -5   2   3    43280.86    43195.62    706.43 o 
  -4   2   3     2250.29     2106.34     57.14 o 
  -3   2   3    86315.41    90008.66   1271.90 o 
  -2   2   3       21.14       70.44     13.03 o 
  -1   2   3     3531.16     3628.46     67.90 o 
   0   2   3     1497.94     1608.08     57.41 o 
   1   2   3    10799.90    11723.00    216.35 o 
   2   2   3    11864.38    12611.74    233.71 o 
   3   2   3    45685.99    45186.67    742.88 o 
   4   2   3    30685.12    30994.22    586.20 o 
   5   2   3    25955.30    25080.33    434.99 o 
   6   2   3     5248.26     5381.99    131.65 o 
   7   2   3     2642.76     2984.59    105.48 o 
   8   2   3     2855.12     2908.48     96.12 o 
   9   2   3      886.06      884.41     66.39 o 
  10   2   3     8950.88     9249.58    167.09 o 
  11   2   3     2550.56     2497.50    106.33 o 
  12   2   3     6931.56     6424.39    361.77 o 
  13   2   3     1198.42     1394.80     87.36 o 
  14   2   3       48.66       57.86     38.27 o 
  15   2   3      991.52      889.39     78.35 o 
  16   2   3     4783.81     4738.69    192.49 o 
  17   2   3       92.01       38.14     62.17 o 
  18   2   3     9836.52     9642.08    318.92 o 
  19   2   3      238.13      219.65     80.87 o 
  20   2   3     2082.74     2333.46    260.19 o 
  21   2   3      382.79      461.25     86.02 o 
 -21   3   3       81.53      171.63    115.82 o 
 -20   3   3     2229.87     1911.67    186.37 o 
 -19   3   3      952.11      925.89    116.84 o 
 -18   3   3     4196.83     4189.68    286.41 o 
 -17   3   3     3731.57     4028.30    172.99 o 
 -16   3   3     5515.70     5541.19    178.53 o 
 -15   3   3     1779.55     1782.92     99.25 o 
 -14   3   3      905.75     1025.29     74.67 o 
 -13   3   3      969.47      940.79     65.41 o 
 -12   3   3      432.38      526.94     72.14 o 
 -11   3   3     2609.49     2395.01     91.60 o 
 -10   3   3     1952.37     1977.33    100.70 o 
  -9   3   3    10552.25    10640.52    223.63 o 
  -8   3   3     8085.03     8436.97    182.90 o 
  -7   3   3    38283.69    39295.00    487.07 o 
  -6   3   3     9558.89     9520.48    160.22 o 
  -5   3   3    13034.56    12645.21    193.76 o 
  -4   3   3     1196.34     1042.48     53.67 o 
  -3   3   3    15663.80    17024.94    406.19 o 
  -2   3   3     2741.64     3003.19     65.80 o 
  -1   3   3    16673.78    17307.71    303.47 o 
   0   3   3    15312.23    16765.61    332.25 o 
   1   3   3    31311.56    31073.31    520.36 o 
   2   3   3    10928.84    11644.42    261.19 o 
   3   3   3    45772.20    44730.37    856.65 o 
   4   3   3      309.19      280.97     55.62 o 
   5   3   3     5075.82     5106.40    154.84 o 
   6   3   3       16.66       44.57     20.68 o 
   7   3   3     4018.47     3854.37     87.95 o 
   8   3   3      160.02      207.22     26.80 o 
   9   3   3    24350.28    24306.08    329.01 o 
  10   3   3      477.05      445.48     40.80 o 
  11   3   3     4374.67     4409.82    110.38 o 
  12   3   3     5188.82     5171.63    144.88 o 
  13   3   3     8194.60     8159.44    196.35 o 
  14   3   3     5629.39     5802.30    181.37 o 
  15   3   3      132.28      109.23     46.95 o 
  16   3   3      366.52      484.29    111.13 o 
  17   3   3      284.00      221.51     72.46 o 
  18   3   3      598.45      490.10     93.82 o 
  19   3   3     1036.32     1059.92    107.47 o 
  20   3   3     2586.36     2672.87    161.44 o 
  21   3   3     2087.43     2000.35    197.36 o 
 -21   4   3      845.29      985.86    142.54 o 
 -20   4   3        1.23       35.27     73.49 o 
 -19   4   3      479.60      403.36    103.90 o 
 -18   4   3      372.96      321.36     91.24 o 
 -17   4   3       79.46       71.56     61.08 o 
 -16   4   3     2017.03     2201.87    135.13 o 
 -15   4   3      653.15      518.31     70.11 o 
 -14   4   3     1949.56     1886.68     94.55 o 
 -13   4   3      105.46      104.65     37.80 o 
 -12   4   3       12.10       32.79     29.17 o 
 -11   4   3      359.07      306.87     41.00 o 
 -10   4   3     1508.29     1494.78     81.65 o 
  -9   4   3      619.73      559.38     42.12 o 
  -8   4   3    28201.40    29209.81    417.11 o 
  -7   4   3     7443.69     7843.74    214.90 o 
  -6   4   3    14991.46    15146.20    213.44 o 
  -5   4   3    10389.84    10290.33    167.18 o 
  -4   4   3        2.68        3.55     16.71 o 
  -3   4   3     1575.04     1476.80     45.52 o 
  -2   4   3    27192.77    28117.57    516.88 o 
  -1   4   3      563.51      630.24     29.04 o 
   0   4   3    35189.57    36360.71    590.27 o 
   1   4   3     1747.61     1646.22     92.01 o 
   2   4   3    12378.00    12159.32    242.99 o 
   3   4   3     3332.93     3372.67    101.95 o 
   4   4   3     5849.95     6343.33    234.24 o 
   5   4   3     1228.52     1339.33     46.54 o 
   6   4   3     4362.43     4324.29    121.25 o 
   7   4   3       29.00       41.47     19.18 o 
   8   4   3     1998.65     2028.47    104.05 o 
   9   4   3     1305.03     1257.51     56.31 o 
  10   4   3     1265.01     1342.61     98.06 o 
  11   4   3       52.80       19.95     29.10 o 
  12   4   3      377.01      412.42     49.62 o 
  13   4   3     6552.33     6702.19    175.55 o 
  14   4   3      982.29      930.26     89.24 o 
  15   4   3     2695.79     2514.84    148.21 o 
  16   4   3       42.10      -42.21     42.21 o 
  17   4   3       34.65       62.48     53.48 o 
  18   4   3        1.01      -55.12     55.12 o 
  19   4   3      982.24      961.90    106.04 o 
  20   4   3      159.16      133.00     83.09 o 
 -20   5   3        2.40      -13.46     81.96 o 
 -19   5   3      138.05      160.74     79.98 o 
 -18   5   3       20.68      138.44     75.86 o 
 -17   5   3      277.32      308.81    233.00 o 
 -16   5   3       26.82        7.18     42.40 o 
 -15   5   3     1186.61     1166.24     80.27 o 
 -14   5   3     1656.64     1615.97    122.11 o 
 -13   5   3      481.30      475.21     62.08 o 
 -12   5   3     5825.98     5636.48    144.71 o 
 -11   5   3     3528.77     3677.75    155.10 o 
 -10   5   3     3798.57     3767.59    107.10 o 
  -9   5   3     4331.53     4400.19     96.44 o 
  -8   5   3     2461.30     2442.09     65.62 o 
  -7   5   3     6291.81     6926.31    147.64 o 
  -6   5   3    15361.12    15800.22    224.26 o 
  -5   5   3     3201.55     3242.62     96.03 o 
  -4   5   3    38838.63    39094.08    492.38 o 
  -3   5   3     4559.25     4663.06    129.76 o 
  -2   5   3    12229.44    12677.51    185.73 o 
  -1   5   3    27183.30    27375.22    354.42 o 
   0   5   3      540.70      725.68     38.72 o 
   1   5   3    12748.31    12476.03    168.48 o 
   2   5   3    10567.97    10070.16    150.41 o 
   3   5   3      516.74      498.94     30.17 o 
   4   5   3    15304.61    15603.31    278.28 o 
   5   5   3     9455.64     9450.48    156.76 o 
   6   5   3      205.10      227.05     33.47 o 
   7   5   3     1740.49     1870.24     61.54 o 
   8   5   3      169.94      188.28     19.57 o 
   9   5   3       17.21       23.11     20.12 o 
  10   5   3      340.09      310.47     39.44 o 
  11   5   3      780.90      697.21     57.48 o 
  12   5   3       12.39      -26.32     29.42 o 
  13   5   3        2.68        4.25     34.13 o 
  14   5   3     1466.41     1417.82     75.93 o 
  15   5   3      794.00      672.64     65.43 o 
  16   5   3      124.44       84.93     64.00 o 
  17   5   3     2698.15     2392.06    178.14 o 
  18   5   3      346.96      496.26     97.85 o 
  19   5   3     1432.80     1372.32    144.72 o 
  20   5   3     3132.55     3301.03    271.20 o 
 -20   6   3     1589.61     1829.89    150.00 o 
 -19   6   3     1871.47     1921.04    155.91 o 
 -18   6   3     1572.82     1341.87    254.87 o 
 -17   6   3     3841.97     3844.34    197.21 o 
 -16   6   3      511.83      447.69     77.84 o 
 -15   6   3     1387.82     1383.20     85.20 o 
 -14   6   3        1.25       -3.22     34.53 o 
 -13   6   3      106.45      111.95     47.77 o 
 -12   6   3     1083.85     1151.84    142.57 o 
 -11   6   3     3356.98     3750.39    190.53 o 
 -10   6   3     6199.40     6250.70    139.62 o 
  -9   6   3     5647.07     5628.00    151.74 o 
  -8   6   3     2116.55     2135.61     57.34 o 
  -7   6   3     5781.12     5938.46     99.09 o 
  -6   6   3     1651.60     1723.82     82.42 o 
  -5   6   3      176.28      122.28     35.11 o 
  -4   6   3       17.70       30.89     18.42 o 
  -3   6   3      616.91      634.94     40.00 o 
  -2   6   3     6144.17     6462.68    127.21 o 
  -1   6   3      662.60      800.71     53.77 o 
   0   6   3     6477.36     6534.00    146.37 o 
   1   6   3     1111.67     1161.44     49.29 o 
   2   6   3    13318.95    13593.15    198.52 o 
   3   6   3     1446.21     1444.53     41.58 o 
   4   6   3    18861.72    18853.11    290.79 o 
   5   6   3     1639.76     1659.79     61.58 o 
   6   6   3      468.12      517.56     43.36 o 
   7   6   3        4.12       -4.75     26.37 o 
   8   6   3      376.82      462.99     35.71 o 
   9   6   3     9874.21     9970.23    217.56 o 
  10   6   3     6973.18     7249.09    409.47 o 
  11   6   3     3372.19     3430.87    148.28 o 
  12   6   3    11638.57    11281.38    231.90 o 
  13   6   3      339.01      263.54     42.76 o 
  14   6   3     2209.30     2334.95    100.47 o 
  15   6   3       34.27       54.58     40.61 o 
  16   6   3       85.23       82.20     56.31 o 
  17   6   3      735.85      826.13     95.72 o 
  18   6   3     1270.93     1234.16    114.51 o 
  19   6   3      604.19      675.19     86.74 o 
 -19   7   3        6.65      122.94    137.92 o 
 -18   7   3     1084.87     1321.81    227.19 o 
 -17   7   3      515.95      690.52    170.52 o 
 -16   7   3       83.00      -47.52     78.96 o 
 -15   7   3     1138.70     1237.15    142.42 o 
 -14   7   3     1733.16     1680.41    111.36 o 
 -13   7   3     1649.63     1667.85    107.10 o 
 -12   7   3     2509.01     2472.24    152.22 o 
 -11   7   3      380.33      339.54     69.34 o 
 -10   7   3     7338.94     7496.15    247.52 o 
  -9   7   3     1941.81     1838.81     92.14 o 
  -8   7   3     1472.57     1311.90    128.05 o 
  -7   7   3      791.59      874.03     70.78 o 
  -6   7   3     2891.55     2935.61     69.40 o 
  -5   7   3     5352.27     5140.04    108.30 o 
  -4   7   3    15080.66    15410.67    249.05 o 
  -3   7   3      518.30      536.05     40.70 o 
  -2   7   3     8738.57     8755.47    183.28 o 
  -1   7   3     1818.67     2029.03    149.76 o 
   0   7   3       53.96      -10.60     59.34 o 
   1   7   3      686.93      594.74     39.73 o 
   2   7   3     3311.92     3203.50     90.58 o 
   3   7   3        3.11       -3.70     16.63 o 
   4   7   3     9355.45     9474.16    175.57 o 
   5   7   3     1258.23     1177.40    111.93 o 
   6   7   3     5850.83     5909.33    164.40 o 
   7   7   3      125.95       76.84     30.34 o 
   8   7   3      231.91      308.24     42.66 o 
   9   7   3     1695.06     1747.04     72.62 o 
  10   7   3      171.45      201.13     38.28 o 
  11   7   3     2927.84     3077.87    215.26 o 
  12   7   3      348.80      363.87     56.06 o 
  13   7   3      675.08      604.03     69.25 o 
  14   7   3     1649.16     1664.93    108.24 o 
  15   7   3     1508.83     1781.57    141.62 o 
  16   7   3     1952.52     2116.29    262.05 o 
  17   7   3     2822.78     3109.22    322.49 o 
  18   7   3      172.04       85.37    128.73 o 
  19   7   3     1774.47     1588.71    245.71 o 
 -18   8   3      142.06      351.70    133.06 o 
 -17   8   3     1436.08     1551.25    252.89 o 
 -16   8   3     3207.40     3060.44    250.60 o 
 -15   8   3     2866.34     2662.99    191.03 o 
 -14   8   3    10119.40    10638.25    584.62 o 
 -13   8   3     1947.93     2142.88    145.69 o 
 -12   8   3     8478.43     7471.92    337.26 o 
 -11   8   3      172.39       87.29     81.59 o 
 -10   8   3     1978.10     1931.98    149.05 o 
  -9   8   3      427.30      387.96     67.13 o 
  -8   8   3     4954.72     5250.74    161.85 o 
  -7   8   3      335.98      314.15     51.20 o 
  -6   8   3     5371.37     5661.81    183.56 o 
  -5   8   3     4642.39     4674.08    124.71 o 
  -4   8   3      592.62      604.65     49.99 o 
  -3   8   3     3888.99     3787.59    113.62 o 
  -2   8   3     1032.68     1014.22     66.70 o 
  -1   8   3     5698.79     5571.38    141.81 o 
   0   8   3      415.30      384.94     44.22 o 
   1   8   3     3683.61     3672.03    123.74 o 
   2   8   3      324.48      284.44     44.83 o 
   3   8   3       53.98       51.59     22.25 o 
   4   8   3     3337.11     3640.08    147.02 o 
   5   8   3     5051.99     5119.27    132.73 o 
   6   8   3    15313.20    15522.34    310.08 o 
   7   8   3    32695.68    33643.49    569.11 o 
   8   8   3     3636.83     3653.83    153.40 o 
   9   8   3     9563.65     9788.17    266.79 o 
  10   8   3        1.59       35.77     71.74 o 
  11   8   3      126.07      194.10     39.96 o 
  12   8   3     2287.83     2274.38    143.05 o 
  13   8   3     5364.54     5192.24    164.25 o 
  14   8   3     4021.51     3831.03    193.65 o 
  15   8   3    10904.33    10309.49    357.71 o 
  16   8   3      721.01      897.02    187.41 o 
  17   8   3     4966.65     5972.00    384.65 o 
  18   8   3      296.63      559.53    174.02 o 
 -17   9   3      534.26      527.22    169.89 o 
 -16   9   3      610.30      508.17    181.65 o 
 -15   9   3       27.60       62.64    129.16 o 
 -14   9   3       91.87      -44.22    119.63 o 
 -13   9   3       20.85      141.09     98.09 o 
 -12   9   3     1080.78     1127.25    160.71 o 
 -11   9   3       78.35      155.51     93.46 o 
 -10   9   3     1814.43     1842.59    154.71 o 
  -9   9   3        2.39        9.20     46.08 o 
  -8   9   3     1122.78     1429.94    117.94 o 
  -7   9   3        3.38       20.14     44.01 o 
  -6   9   3     1022.19     1018.55     92.59 o 
  -5   9   3     1798.22     1781.53     84.74 o 
  -4   9   3     4381.51     4830.70    136.11 o 
  -3   9   3      120.40      139.16     40.97 o 
  -2   9   3     3231.17     3309.73    227.92 o 
  -1   9   3        0.49      -28.95     28.95 o 
   0   9   3       16.06        4.37     28.77 o 
   1   9   3       68.99       53.79     35.11 o 
   2   9   3     3924.16     3659.86    192.04 o 
   3   9   3     1405.36     1431.60     79.68 o 
   4   9   3     1455.14     1643.66    160.86 o 
   5   9   3     2673.16     2696.59    176.51 o 
   6   9   3        2.67       48.39     45.26 o 
   7   9   3      610.93      635.61     80.45 o 
   8   9   3      454.86      426.27     73.57 o 
   9   9   3     2410.36     2398.58    184.26 o 
  10   9   3     1314.67     1342.51    164.22 o 
  11   9   3     4417.80     4637.34    278.25 o 
  12   9   3      654.81      656.18    133.85 o 
  13   9   3     2640.75     2348.49    220.55 o 
  14   9   3      163.89      143.12    138.15 o 
  15   9   3        7.46       60.77    129.82 o 
  16   9   3       49.41     -105.53    122.24 o 
 -16  10   3      144.43      182.36    160.64 o 
 -15  10   3     1681.23     1829.59    262.93 o 
 -14  10   3      607.98      663.74    190.51 o 
 -13  10   3      835.04      747.13    197.81 o 
 -12  10   3     1085.67      850.80    149.73 o 
 -11  10   3        1.02       77.47    102.07 o 
 -10  10   3     3123.32     3083.03    205.53 o 
  -9  10   3      395.74      387.41    172.69 o 
  -8  10   3     1119.62     1369.20    217.47 o 
  -7  10   3      593.76      577.61     92.38 o 
  -6  10   3     1022.83     1060.15    118.56 o 
  -5  10   3     1934.77     1996.80    138.26 o 
  -4  10   3      424.20      333.62     90.08 o 
  -3  10   3     1101.53     1244.87     92.39 o 
  -2  10   3      342.73      314.80     53.29 o 
  -1  10   3     1232.58     1290.36     94.31 o 
   0  10   3     1619.20     1608.30    103.54 o 
   1  10   3      347.55      245.19     49.39 o 
   2  10   3     4424.38     4355.49    153.46 o 
   3  10   3     2160.13     2129.59    100.90 o 
   4  10   3     4945.71     5053.72    252.71 o 
   5  10   3     1779.88     1873.41    157.20 o 
   6  10   3     2299.61     2236.92    171.83 o 
   7  10   3     4130.19     4238.07    186.09 o 
   8  10   3      240.27      139.27     64.16 o 
   9  10   3     2104.79     1804.33    164.55 o 
  10  10   3     1556.19     1643.11    254.68 o 
  11  10   3      461.56      402.88    163.52 o 
  12  10   3     1836.73     2291.10    289.09 o 
  13  10   3        2.29       20.65    127.37 o 
  14  10   3     1110.66     1311.16    228.39 o 
  15  10   3      781.53      988.11    204.86 o 
  16  10   3      473.84      221.95    155.21 o 
 -15  11   3       13.85       93.21    148.88 o 
 -14  11   3      271.35      225.97    165.03 o 
 -13  11   3        0.41        8.11    141.27 o 
 -12  11   3     1282.91     1178.13    232.36 o 
 -11  11   3       16.48      -80.47     80.47 o 
 -10  11   3     3724.88     3936.76    542.31 o 
  -9  11   3     1134.14     1337.81    178.88 o 
  -8  11   3      927.01     1049.67    161.58 o 
  -7  11   3      635.96      750.30    113.18 o 
  -6  11   3     1694.38     1876.40    164.97 o 
  -5  11   3        2.49       47.34     68.22 o 
  -4  11   3     3331.06     3124.18    130.44 o 
  -3  11   3     1106.49     1166.61     91.22 o 
  -2  11   3     1444.86     1522.26    105.19 o 
  -1  11   3     2446.51     2194.54    127.38 o 
   0  11   3      728.10      679.43     75.62 o 
   1  11   3      107.49       70.48     46.01 o 
   2  11   3     1057.56     1035.14     84.37 o 
   3  11   3      550.50      581.95     58.97 o 
   4  11   3     3742.68     3776.32    228.48 o 
   5  11   3     1946.70     2004.78    179.93 o 
   6  11   3      867.51     1143.46    137.32 o 
   7  11   3      480.56      488.54    115.61 o 
   8  11   3      417.96      415.38     97.83 o 
   9  11   3     1189.60     1172.64    137.45 o 
  10  11   3     1000.45     1159.04    164.89 o 
  12  11   3       59.13      110.99    140.29 o 
  13  11   3      963.68     1147.69    229.16 o 
  14  11   3      283.32      446.66    174.54 o 
  15  11   3       90.52     -104.89    128.43 o 
 -14  12   3     1974.90     1935.82    292.90 o 
 -13  12   3      186.40      322.44    175.41 o 
 -12  12   3       63.84      100.43    146.46 o 
 -11  12   3       58.32       88.79     99.46 o 
 -10  12   3     2882.05     2994.84    256.95 o 
  -9  12   3      417.11      208.81    101.97 o 
  -8  12   3     6221.71     6478.44    348.03 o 
  -7  12   3     2401.57     2430.32    194.60 o 
  -6  12   3     8083.16     8714.00    328.71 o 
  -5  12   3     2382.14     2593.09    195.03 o 
  -4  12   3      642.75      647.71     63.01 o 
  -3  12   3     1022.14     1117.97    196.62 o 
  -2  12   3     5947.73     6039.79    198.19 o 
  -1  12   3      186.48      225.91     55.46 o 
   0  12   3    14529.86    14535.76    538.63 o 
   1  12   3      340.78      295.62     58.47 o 
   2  12   3     6423.10     6322.28    195.09 o 
   3  12   3      991.90      897.18    120.17 o 
   4  12   3      445.32      466.75     95.08 o 
   5  12   3        5.96       25.59     62.48 o 
   6  12   3     1226.72     1300.25    179.62 o 
   7  12   3      111.93      124.66     77.61 o 
   8  12   3     2521.62     2408.43    227.46 o 
   9  12   3        5.77       23.71     85.80 o 
  10  12   3     2571.42     2380.21    367.28 o 
  11  12   3      376.10      492.25    190.17 o 
  12  12   3     1177.31      952.23    224.70 o 
  13  12   3     2010.22     1646.16    279.34 o 
 -12  13   3      391.10      403.66    184.50 o 
 -11  13   3       87.82       -0.46     99.40 o 
 -10  13   3      534.74      592.32    159.62 o 
  -9  13   3     1125.23     1039.90    239.21 o 
  -8  13   3      680.57      729.61    192.45 o 
  -7  13   3     1173.39      858.61    204.80 o 
  -6  13   3       56.48       28.05    105.22 o 
  -5  13   3     1372.11     1421.19    229.69 o 
  -4  13   3      152.59        3.62     91.20 o 
  -3  13   3        0.04      -22.21     45.62 o 
  -2  13   3       58.83       49.26     53.63 o 
  -1  13   3      518.86      509.58     89.73 o 
   0  13   3       37.52       -4.37     52.93 o 
   1  13   3     1106.72     1263.35    119.97 o 
   2  13   3        0.19        5.55     74.39 o 
   3  13   3     1900.43     1806.82    256.55 o 
   4  13   3       32.83      -38.26     86.86 o 
   5  13   3       95.35      -50.87     93.37 o 
   6  13   3      381.47      191.93    129.19 o 
   7  13   3      587.99      388.70    162.13 o 
   8  13   3        8.52      -15.74    115.76 o 
   9  13   3     1673.24     1826.78    348.45 o 
  10  13   3      802.62      782.91    157.34 o 
  11  13   3     2589.69     2973.66    360.19 o 
  -9  14   3      819.82      672.87    212.44 o 
  -8  14   3     1055.67     1362.32    261.99 o 
  -7  14   3      496.19      512.98    181.34 o 
  -6  14   3      243.95      126.34    121.25 o 
  -5  14   3     4520.03     4488.41    416.89 o 
  -4  14   3      712.15      790.63    177.27 o 
  -3  14   3     5028.44     4928.05    185.80 o 
  -2  14   3     1384.60     1436.33    125.87 o 
  -1  14   3     1088.04     1053.78    168.23 o 
   0  14   3      746.04      741.55    100.17 o 
   1  14   3      138.28      113.23     58.18 o 
   2  14   3      487.57      555.92    153.82 o 
   3  14   3     2474.70     2063.88    275.99 o 
   4  14   3        3.95      -90.01     90.01 o 
   5  14   3     1928.92     1795.88    278.09 o 
   6  14   3       92.39      -24.48    107.87 o 
   7  14   3      497.49      161.94    148.02 o 
   8  14   3        0.07      -85.34    104.64 o 
   9  14   3       38.91       42.98    100.11 o 
  -5  15   3       10.06      -94.02     94.02 o 
  -4  15   3       12.33        3.84    100.18 o 
  -3  15   3      223.10      499.57    142.11 o 
  -2  15   3       43.77       49.80     52.39 o 
  -1  15   3      125.62       61.55     59.34 o 
   0  15   3      894.17      908.02    160.44 o 
   1  15   3        0.18       23.68     90.47 o 
   2  15   3      672.66      595.79    156.57 o 
   3  15   3      846.08      544.67    156.57 o 
   4  15   3       34.34      190.46    127.00 o 
   5  15   3     1705.96     1423.63    251.41 o 
 -22   0   4     4947.81     4139.31    430.72 o 
 -21   0   4       18.85      -59.86     81.22 o 
 -20   0   4     3256.03     2949.84    374.88 o 
 -19   0   4     1005.67      942.84    147.23 o 
 -18   0   4      531.09      611.01     89.59 o 
 -17   0   4     1244.11     1411.50    171.88 o 
 -16   0   4    14101.52    15083.67    520.36 o 
 -15   0   4      480.89      512.78    184.91 o 
 -14   0   4    40546.78    39179.18   1520.86 o 
 -13   0   4      952.21      779.79    108.32 o 
 -12   0   4    18648.68    17894.78    528.31 o 
 -11   0   4    10185.31     9742.77    335.02 o 
 -10   0   4      320.30      263.21     63.80 o 
  -9   0   4     4612.26     4050.22    176.89 o 
  -8   0   4     9978.70     8625.34    274.52 o 
  -7   0   4     5486.05     5509.51    193.35 o 
  -6   0   4    49460.97    48052.10   1578.23 o 
  -4   0   4     1623.76     1674.83     81.33 o 
  -3   0   4     1555.47     1579.65     75.95 o 
  -2   0   4     1806.89     2161.95    118.61 o 
  -1   0   4    14410.42    14854.30    503.18 o 
   0   0   4    40747.12    42577.25   1349.24 o 
   2   0   4    10549.24    10732.62    379.81 o 
   3   0   4      490.68      364.62     54.19 o 
   5   0   4    43061.47    41425.03    970.76 o 
   6   0   4     1274.85     1424.00     90.49 o 
   7   0   4    78008.21    79258.20   1457.57 o 
   8   0   4       58.97       90.07     32.96 o 
   9   0   4    26696.47    25878.03    536.94 o 
  10   0   4     1709.42     1774.61    198.47 o 
  11   0   4      336.52      285.50     66.62 o 
  12   0   4      989.55     1020.20    119.95 o 
  13   0   4    19013.45    17846.27    545.69 o 
  14   0   4      758.13      675.78    110.06 o 
  15   0   4    33818.95    32894.55   1202.84 o 
  16   0   4     1410.75     1359.37    238.81 o 
  17   0   4    11472.14    10419.98    421.46 o 
  18   0   4     1111.65     1189.51    234.18 o 
  19   0   4      190.12      170.35    126.75 o 
  20   0   4      743.98      878.60    215.06 o 
  21   0   4      993.89      786.69    211.75 o 
 -22   1   4        0.34      -11.96     85.77 o 
 -21   1   4       72.38      113.58     76.41 o 
 -20   1   4      955.83      911.90    141.00 o 
 -19   1   4      321.29      292.62     64.93 o 
 -18   1   4     3104.65     3267.51    142.39 o 
 -17   1   4      329.64      330.49     57.85 o 
 -16   1   4      927.88      913.74     85.64 o 
 -15   1   4      949.84     1169.17    127.98 o 
 -14   1   4       54.06       64.87     38.56 o 
 -13   1   4      282.00      313.46     57.77 o 
 -12   1   4     2599.56     2533.91    110.66 o 
 -11   1   4      649.92      697.41     64.63 o 
 -10   1   4     2066.93     2039.30    104.40 o 
  -9   1   4     1441.41     1382.81     81.05 o 
  -8   1   4      406.71      472.16     46.66 o 
  -7   1   4      459.05      400.59     46.88 o 
  -6   1   4     7717.14     7654.79    177.73 o 
  -5   1   4     1919.95     1808.40    100.08 o 
  -4   1   4    17253.22    17494.53    348.88 o 
  -3   1   4     1295.77     1382.37     55.01 o 
  -2   1   4    19762.64    21778.54    418.21 o 
  -1   1   4     3595.41     3879.93    117.57 o 
   0   1   4     1165.80     1234.14     47.23 o 
   1   1   4    11034.79    11643.91    210.24 o 
   2   1   4     3676.32     3723.76     92.21 o 
   3   1   4    49217.81    49382.88    928.29 o 
   4   1   4    16234.50    16230.50    344.59 o 
   5   1   4     3689.32     3418.62    150.36 o 
   6   1   4    28892.25    30043.85    460.60 o 
   7   1   4       15.05        3.65     19.30 o 
   8   1   4      246.30      328.00     33.27 o 
   9   1   4     5835.95     5847.02    123.28 o 
  10   1   4       24.06       40.15     31.65 o 
  11   1   4     9414.90     9264.80    296.19 o 
  12   1   4        2.59      -30.30     30.30 o 
  13   1   4     3579.24     3525.93    149.55 o 
  14   1   4      497.95      522.91     72.07 o 
  15   1   4      531.86      678.77     82.37 o 
  16   1   4     1806.24     1823.59    197.03 o 
  17   1   4     2652.65     2505.94    157.92 o 
  18   1   4     1601.20     1612.65    182.49 o 
  19   1   4     1742.09     1543.02    184.83 o 
  20   1   4      319.58      143.69     96.51 o 
  21   1   4      171.20      127.51     93.95 o 
 -21   2   4      931.26     1035.94    115.50 o 
 -20   2   4      141.86      176.40     68.57 o 
 -19   2   4     3764.13     3834.06    224.96 o 
 -18   2   4       22.51       24.09     56.20 o 
 -17   2   4     3828.52     3746.49    152.24 o 
 -16   2   4     1996.42     1931.36     98.86 o 
 -15   2   4     1167.03     1312.83     79.57 o 
 -14   2   4     1447.99     1496.22     84.49 o 
 -13   2   4      648.94      687.15     60.92 o 
 -12   2   4     7384.56     7124.79    157.53 o 
 -11   2   4     8622.57     8513.01    155.49 o 
 -10   2   4     3858.42     3538.97     86.58 o 
  -9   2   4    12346.69    12208.62    200.37 o 
  -8   2   4     1238.80     1320.99     43.61 o 
  -7   2   4     7196.51     7153.64    116.98 o 
  -6   2   4      119.50       89.93     28.58 o 
  -5   2   4     1690.96     1686.95     85.00 o 
  -4   2   4     8403.60     8627.08    198.86 o 
  -3   2   4     1321.86     1370.91     43.88 o 
  -2   2   4    32714.73    35439.97    518.14 o 
  -1   2   4     4395.57     4619.87     80.42 o 
   0   2   4    31628.64    33254.79    535.94 o 
   1   2   4      468.06      417.13     33.61 o 
   2   2   4     8626.47     8794.68    183.50 o 
   3   2   4     4567.96     4426.56    164.02 o 
   4   2   4     7640.16     7377.78    190.28 o 
   5   2   4      668.39      562.29     48.69 o 
   6   2   4       21.59      -14.15     22.11 o 
   7   2   4      374.33      297.21     34.78 o 
   8   2   4    10926.50    10709.55    198.32 o 
   9   2   4        0.73       21.61     39.83 o 
  10   2   4    21313.79    20683.70    310.49 o 
  11   2   4     1558.47     1473.07     81.93 o 
  12   2   4    10260.30     9974.33    236.37 o 
  13   2   4     1365.45     1356.14    124.07 o 
  14   2   4     1527.11     1377.23     90.78 o 
  15   2   4     2664.43     2473.96    211.44 o 
  16   2   4      669.82      677.91     79.46 o 
  17   2   4     1565.74     1450.60    136.23 o 
  18   2   4     2752.20     2623.74    184.81 o 
  19   2   4        0.17       60.60     66.79 o 
  20   2   4     1980.58     1908.77    167.24 o 
  21   2   4      117.79      177.27     68.04 o 
 -21   3   4      540.11      728.59    134.92 o 
 -20   3   4       41.10       32.19     79.77 o 
 -19   3   4      227.54      192.12     77.15 o 
 -18   3   4     1008.03     1183.22    129.50 o 
 -17   3   4        5.69       29.85     47.97 o 
 -16   3   4      372.74      385.56     63.40 o 
 -15   3   4       80.68       77.87     39.76 o 
 -14   3   4        2.53       -0.19     34.47 o 
 -13   3   4      306.39      269.15     37.74 o 
 -12   3   4     5879.85     5607.98    115.38 o 
 -11   3   4     1874.51     1930.77     93.11 o 
 -10   3   4     2977.20     2864.94     86.13 o 
  -9   3   4     4554.96     4432.07    130.87 o 
  -8   3   4     1905.25     2093.21     79.84 o 
  -7   3   4     1261.72     1497.91    121.16 o 
  -6   3   4    22864.69    23056.65    370.13 o 
  -5   3   4     1324.11     1302.52     45.86 o 
  -4   3   4    33868.48    35042.08    597.73 o 
  -3   3   4    18061.26    16936.79    749.46 o 
  -2   3   4     2179.19     2311.04     62.21 o 
  -1   3   4     4934.54     4474.05    104.97 o 
   0   3   4      324.57      303.32     31.34 o 
   1   3   4     5726.39     6325.73    162.92 o 
   2   3   4    32834.69    31946.52    547.03 o 
   3   3   4     9187.34     9134.21    194.45 o 
   4   3   4    26412.21    27129.64    481.55 o 
   5   3   4    20771.46    20942.52    328.13 o 
   6   3   4      107.26      114.68     19.95 o 
   7   3   4     8296.99     8090.44    146.42 o 
   8   3   4      290.18      309.94     42.46 o 
   9   3   4     1209.26     1086.94     54.10 o 
  10   3   4     1539.90     1444.89     67.54 o 
  11   3   4     3794.46     3483.62     98.65 o 
  12   3   4      456.09      492.34     54.99 o 
  13   3   4     1696.75     1625.83     93.48 o 
  14   3   4      103.76       58.39     41.61 o 
  15   3   4       95.45       64.30     44.49 o 
  16   3   4       65.06       61.38     53.95 o 
  17   3   4     2121.50     2075.64    233.73 o 
  18   3   4      831.79      591.61     99.16 o 
  19   3   4      732.15      718.08    106.53 o 
  20   3   4     1041.76      983.92    103.38 o 
 -21   4   4     2340.70     2317.36    236.89 o 
 -20   4   4     1032.63      826.75    131.17 o 
 -19   4   4      969.32     1122.00    144.65 o 
 -18   4   4        0.90      -14.06     63.35 o 
 -17   4   4     1059.32     1124.81    177.17 o 
 -16   4   4      204.79      207.83     62.18 o 
 -15   4   4      367.20      451.45     65.48 o 
 -14   4   4      397.95      410.66     65.15 o 
 -13   4   4       65.99       47.42     33.49 o 
 -12   4   4       68.67        3.30     32.06 o 
 -11   4   4        6.23       -1.48     25.31 o 
 -10   4   4     6623.95     6858.16    143.66 o 
  -9   4   4     4419.25     4516.52     98.84 o 
  -8   4   4     5246.17     5745.00    120.73 o 
  -7   4   4    16153.50    16664.35    278.10 o 
  -6   4   4     2351.56     2372.73     79.89 o 
  -5   4   4     6968.73     7212.48    145.95 o 
  -4   4   4     9088.32     9577.57    243.56 o 
  -3   4   4     2569.03     2833.72     66.61 o 
  -2   4   4    49578.98    50459.11    745.04 o 
  -1   4   4     4989.51     4641.41    104.31 o 
   0   4   4    53963.99    53245.00    987.71 o 
   1   4   4    23846.79    22926.96    329.62 o 
   2   4   4    18700.54    18182.02    342.12 o 
   3   4   4    13878.85    13649.66    230.91 o 
   4   4   4      597.95      636.93     36.22 o 
   5   4   4      639.11      677.16     39.86 o 
   6   4   4     7374.20     6955.79    124.62 o 
   7   4   4     7866.47     8171.90    153.26 o 
   8   4   4    16339.27    15977.65    219.81 o 
   9   4   4     3960.53     4068.09     93.98 o 
  10   4   4     3854.26     3602.74    114.40 o 
  11   4   4      605.59      581.20     78.11 o 
  12   4   4     3449.29     3490.27    127.20 o 
  13   4   4        4.43      -31.52     31.52 o 
  14   4   4      900.75      912.94    127.40 o 
  15   4   4     1950.06     2030.03    134.39 o 
  16   4   4       24.74        8.53     47.84 o 
  17   4   4      364.81      431.16    101.73 o 
  18   4   4      148.60       94.88     59.55 o 
  19   4   4      620.70      659.33     95.37 o 
  20   4   4     1922.16     1671.64    169.85 o 
 -20   5   4     4141.27     4057.04    326.87 o 
 -19   5   4       24.61      -10.48     65.84 o 
 -18   5   4     3957.48     4013.45    258.98 o 
 -17   5   4        2.76       -3.71     82.29 o 
 -16   5   4     3119.57     3245.95    151.99 o 
 -15   5   4      859.92      853.61     79.37 o 
 -14   5   4       93.58       31.55     36.67 o 
 -13   5   4      126.49       84.06     37.19 o 
 -12   5   4     2650.58     2677.95    102.25 o 
 -11   5   4      600.38      636.07     64.45 o 
 -10   5   4     6064.99     6100.83    157.65 o 
  -9   5   4     1826.36     2033.65     68.83 o 
  -8   5   4     4051.98     4245.29     87.05 o 
  -7   5   4      583.88      641.68     39.82 o 
  -6   5   4     3090.14     3288.59     84.88 o 
  -5   5   4     4218.20     4278.23    106.71 o 
  -4   5   4     4475.40     4690.31    118.42 o 
  -3   5   4    10661.81    11064.02    181.12 o 
  -2   5   4    11410.08    11879.78    196.15 o 
  -1   5   4    39048.88    40007.43    502.19 o 
   0   5   4     2799.69     2593.74     72.48 o 
   1   5   4    26865.63    26246.73    318.99 o 
   2   5   4     8058.02     7894.24    127.30 o 
   3   5   4     9061.76     8936.69    155.06 o 
   4   5   4      156.14      183.46     32.65 o 
   5   5   4     1239.85     1312.78     52.90 o 
   6   5   4     8036.50     7800.84    152.24 o 
   7   5   4     5102.02     4994.00     89.44 o 
   8   5   4     3384.81     3568.61     77.30 o 
   9   5   4    19459.91    18989.72    310.07 o 
  10   5   4     1427.21     1426.64     76.39 o 
  11   5   4    12603.43    12268.11    249.68 o 
  12   5   4      414.52      588.17     55.99 o 
  13   5   4     6838.37     6643.51    171.88 o 
  14   5   4      760.08      616.24     74.17 o 
  15   5   4      245.04      184.60     44.48 o 
  16   5   4      605.52      682.71     79.23 o 
  17   5   4     1158.80     1097.74    126.66 o 
  18   5   4        0.34      -48.24     60.76 o 
  19   5   4     1794.68     1808.36    160.73 o 
  20   5   4       95.83       45.04    142.98 o 
 -20   6   4      155.05      230.46     81.91 o 
 -19   6   4     1565.53     1715.99    152.89 o 
 -18   6   4      320.88      322.28     82.94 o 
 -17   6   4     1280.74     1102.56    121.74 o 
 -16   6   4      643.23      579.88     71.31 o 
 -15   6   4       22.94       59.87     40.47 o 
 -14   6   4      427.57      417.76     64.25 o 
 -13   6   4     1913.59     1928.05     94.77 o 
 -12   6   4      579.42      684.76     56.93 o 
 -11   6   4     5247.55     5714.76    209.45 o 
 -10   6   4     4024.74     4160.23    111.30 o 
  -9   6   4       48.53       22.51     26.88 o 
  -8   6   4     2796.51     2738.69     76.41 o 
  -7   6   4     2953.18     3012.72    115.22 o 
  -6   6   4      731.79      856.88     42.28 o 
  -5   6   4    28813.12    29195.70    465.39 o 
  -4   6   4     9959.66     9818.72    171.42 o 
  -3   6   4    19733.18    20199.09    304.34 o 
  -2   6   4     9685.42     9715.04    193.34 o 
  -1   6   4        1.84       -9.30     22.93 o 
   0   6   4     1286.90     1451.46     57.18 o 
   1   6   4    10423.68    10471.48    172.21 o 
   2   6   4     2341.99     2178.84     59.45 o 
   3   6   4    32751.81    33004.44    391.41 o 
   4   6   4    20641.05    20335.95    398.78 o 
   5   6   4    19791.41    19346.21    353.27 o 
   6   6   4     7347.59     7792.02    156.03 o 
   7   6   4     6560.54     6460.98    121.35 o 
   8   6   4       63.72       62.74     21.99 o 
   9   6   4      714.87      668.54     56.24 o 
  10   6   4     3580.88     3578.92    188.36 o 
  11   6   4      578.44      533.36     64.40 o 
  12   6   4     6282.21     6207.45    163.39 o 
  13   6   4      278.92      243.67     41.90 o 
  14   6   4     1314.40     1302.20    106.42 o 
  15   6   4     1331.03     1222.97    105.10 o 
  16   6   4       77.52       92.91     54.26 o 
  17   6   4     1336.27     1328.37    114.78 o 
  18   6   4     2101.49     2272.57    141.81 o 
  19   6   4     1406.40     1459.16    114.22 o 
 -19   7   4      578.75      579.12    177.15 o 
 -18   7   4     1943.12     2189.06    272.63 o 
 -17   7   4      896.18     1015.30    192.12 o 
 -16   7   4     1816.41     1833.28     98.27 o 
 -15   7   4     6457.97     6343.13    178.05 o 
 -14   7   4       23.74      101.46     39.36 o 
 -13   7   4     6264.34     6468.76    171.31 o 
 -12   7   4     2174.25     2364.74    131.70 o 
 -11   7   4     1060.67      995.13     59.38 o 
 -10   7   4     4935.14     4714.18    174.26 o 
  -9   7   4     1037.76     1069.96     72.23 o 
  -8   7   4     1590.45     1537.52     63.30 o 
  -7   7   4     3227.46     3287.36     78.41 o 
  -6   7   4     1172.42     1126.01     47.50 o 
  -5   7   4     1718.74     1787.15     78.49 o 
  -4   7   4      182.67      144.54     33.42 o 
  -3   7   4     1144.79     1223.18     68.41 o 
  -2   7   4        0.47      -16.27     23.94 o 
  -1   7   4       31.83      -34.10     41.48 o 
   0   7   4        1.49       68.19     43.17 o 
   1   7   4      430.47      401.54     45.01 o 
   2   7   4     2277.31     2319.08     69.31 o 
   3   7   4       48.65       64.52     17.75 o 
   4   7   4    11680.51    11649.29    190.14 o 
   5   7   4     1262.59     1315.57     69.12 o 
   6   7   4    15676.43    16540.66    316.83 o 
   7   7   4     1085.92     1148.32     69.47 o 
   8   7   4    15458.34    15373.22    290.77 o 
   9   7   4     3579.98     3634.25    156.67 o 
  10   7   4     1067.39      978.73     72.56 o 
  11   7   4     2874.52     2744.40    122.56 o 
  12   7   4     1349.30     1454.78    102.00 o 
  13   7   4     1037.52     1190.56    104.48 o 
  14   7   4     7377.65     7187.97    206.77 o 
  15   7   4      232.42      159.00    103.93 o 
  16   7   4     4596.54     4875.16    353.41 o 
  17   7   4     2027.97     2179.68    270.37 o 
  18   7   4      586.37      767.34    192.26 o 
 -18   8   4        8.54      130.95    131.44 o 
 -17   8   4      100.38      139.44     91.44 o 
 -16   8   4      682.82      799.96    124.33 o 
 -15   8   4      152.25       49.80     85.39 o 
 -14   8   4      859.43      948.23    109.46 o 
 -13   8   4       52.53       64.45     63.45 o 
 -12   8   4      242.87      198.97     92.39 o 
 -11   8   4      172.60       65.99     75.47 o 
 -10   8   4        1.02        7.08     51.73 o 
  -9   8   4      462.57      542.31     75.22 o 
  -8   8   4      102.07       32.03     42.33 o 
  -7   8   4       19.13       -9.54     34.00 o 
  -6   8   4      224.16      253.60     38.04 o 
  -5   8   4      278.59      287.49     39.41 o 
  -4   8   4     1953.91     1849.99     86.07 o 
  -3   8   4      426.56      365.43     42.85 o 
  -2   8   4      498.32      564.32     51.57 o 
  -1   8   4      198.89      214.31     36.67 o 
   0   8   4        1.92      -14.02     24.09 o 
   1   8   4        3.03      -24.32     24.32 o 
   2   8   4     1489.58     1436.21     82.83 o 
   3   8   4      123.29      159.89     30.18 o 
   4   8   4      489.93      491.76     74.33 o 
   5   8   4       68.56       47.38     23.33 o 
   6   8   4       69.01      121.57     41.80 o 
   7   8   4     1060.23     1101.42     87.09 o 
   8   8   4        2.10       21.71     38.73 o 
   9   8   4      294.49      327.20     76.70 o 
  10   8   4       34.22       62.82     72.34 o 
  11   8   4       78.38       77.09     49.97 o 
  12   8   4      283.42      355.32     52.61 o 
  13   8   4      516.23      558.93     65.83 o 
  14   8   4      258.94      338.40     83.08 o 
  15   8   4     1038.09      884.72    126.72 o 
  16   8   4        0.99      -23.47     83.05 o 
  17   8   4      223.85      228.86    137.51 o 
  18   8   4        4.37       70.93    135.42 o 
 -17   9   4     1927.53     2013.25    254.24 o 
 -16   9   4      822.10      818.23    198.58 o 
 -15   9   4     7032.19     6604.87    428.47 o 
 -14   9   4       90.86      140.88    145.54 o 
 -13   9   4     7267.27     7545.70    358.72 o 
 -12   9   4      237.96      109.56    136.06 o 
 -11   9   4     1781.20     1906.72    196.05 o 
 -10   9   4     2719.83     2834.00    188.79 o 
  -9   9   4     1513.90     1567.05    120.62 o 
  -8   9   4      715.03      778.05     92.62 o 
  -7   9   4     9993.38     9649.80    270.70 o 
  -6   9   4     1125.46     1186.16     65.03 o 
  -5   9   4     6294.17     6136.60    157.03 o 
  -4   9   4     2567.40     2414.57    104.16 o 
  -3   9   4      933.99      849.85     66.40 o 
  -2   9   4     2202.07     2243.79    118.32 o 
  -1   9   4     1099.17     1092.24     81.74 o 
   0   9   4      107.41      109.09     36.41 o 
   1   9   4      750.43      782.07     69.09 o 
   2   9   4      196.66      212.03     42.48 o 
   3   9   4      198.82      213.81     38.80 o 
   4   9   4     9963.41     9849.54    494.06 o 
   5   9   4        6.05      -39.47     39.47 o 
   6   9   4    20497.02    20804.29    447.53 o 
   7   9   4      128.38      203.33     57.98 o 
   8   9   4    13865.49    13670.99    338.57 o 
   9   9   4       88.40      153.87     83.64 o 
  10   9   4      271.81      289.00    141.99 o 
  11   9   4     1241.69     1462.30    238.33 o 
  12   9   4     2730.75     3067.57    244.76 o 
  13   9   4      119.92       87.85     97.45 o 
  14   9   4     8437.16     7597.78    451.80 o 
  15   9   4        2.87      -47.14    122.28 o 
  16   9   4     8123.92     8310.81    455.67 o 
 -16  10   4        6.30      132.26    151.94 o 
 -15  10   4      236.54      232.34    153.53 o 
 -14  10   4       15.16      -18.29    130.53 o 
 -13  10   4     1232.16     1516.19    261.07 o 
 -12  10   4        4.19      -16.04     90.60 o 
 -11  10   4     4836.14     5236.05    310.14 o 
 -10  10   4      552.95      565.39    143.07 o 
  -9  10   4     1821.56     1608.96    129.22 o 
  -8  10   4      562.97      855.05    112.98 o 
  -7  10   4      589.29      631.13    115.99 o 
  -6  10   4      339.36      209.67     83.69 o 
  -5  10   4     5719.83     5745.73    167.19 o 
  -4  10   4     1653.92     1425.98     95.99 o 
  -3  10   4     5473.51     5850.60    182.27 o 
  -2  10   4     1415.76     1435.86     99.42 o 
  -1  10   4      200.25      166.42     44.93 o 
   0  10   4      261.48      251.05     73.27 o 
   1  10   4     1104.27     1091.48     84.50 o 
   2  10   4     2920.92     2703.60    124.12 o 
   3  10   4     6078.15     5770.01    174.24 o 
   4  10   4     6459.28     6841.19    264.81 o 
   5  10   4     2888.11     2976.93    211.19 o 
   6  10   4     2864.69     3418.47    260.48 o 
   7  10   4      183.74      227.91     66.50 o 
   8  10   4     1355.82     1454.84    122.45 o 
   9  10   4        4.00      -58.24     58.24 o 
  10  10   4     6180.86     5864.66    404.72 o 
  11  10   4       98.71      -47.01    117.59 o 
  12  10   4     6314.14     6130.38    418.42 o 
  13  10   4       12.63      -91.24    119.25 o 
  14  10   4      913.44      440.56    165.94 o 
  15  10   4       44.16      134.42    142.05 o 
  16  10   4      595.79      742.96    189.89 o 
 -15  11   4       73.78       17.29    140.94 o 
 -14  11   4       48.68      125.42    152.74 o 
 -13  11   4      257.65      172.85    157.71 o 
 -12  11   4      314.94      118.23    150.34 o 
 -11  11   4      451.98      544.99    132.23 o 
 -10  11   4     2959.97     2820.08    379.65 o 
  -9  11   4     2898.04     3321.99    383.95 o 
  -8  11   4     4022.74     3299.20    270.11 o 
  -7  11   4      775.39      566.89    104.12 o 
  -6  11   4     2062.44     2161.80    173.77 o 
  -5  11   4        1.50       -3.50     30.69 o 
  -4  11   4       40.30       -1.06     39.39 o 
  -3  11   4     4387.94     4238.14    160.82 o 
  -2  11   4      312.75      311.98     56.96 o 
  -1  11   4    10299.51     9847.11    260.92 o 
   0  11   4     4752.63     4512.17    169.82 o 
   1  11   4     6775.52     5998.89    309.11 o 
   2  11   4     2618.10     2379.18    120.88 o 
   3  11   4     2550.67     2494.90    107.32 o 
   4  11   4      183.39      196.85     72.74 o 
   5  11   4      252.93      233.29     79.05 o 
   6  11   4      630.86      776.38    112.57 o 
   7  11   4     4773.68     4653.49    265.30 o 
   8  11   4      883.80      874.22    120.77 o 
   9  11   4     5852.79     6126.05    272.87 o 
  10  11   4     1155.01     1269.92    232.77 o 
  11  11   4     4496.73     4674.29    418.91 o 
  12  11   4       78.32      112.42    138.73 o 
  13  11   4     1726.21     1599.33    265.29 o 
  14  11   4       73.46     -114.57    130.18 o 
 -14  12   4      152.12      -91.43    155.92 o 
 -13  12   4        1.85     -127.24    127.24 o 
 -12  12   4        0.76       37.58    153.51 o 
 -11  12   4        0.62       11.31     93.40 o 
 -10  12   4      780.64      996.34    161.06 o 
  -9  12   4       32.57      262.41    146.59 o 
  -8  12   4      981.60     1013.87    171.00 o 
  -7  12   4      920.25      853.17    125.44 o 
  -6  12   4      210.80      269.10     84.60 o 
  -5  12   4      946.99     1051.36    151.35 o 
  -4  12   4      513.09      431.58     60.01 o 
  -3  12   4        9.37       40.73     41.05 o 
  -2  12   4     1948.94     2030.58    127.63 o 
  -1  12   4       76.39       80.96     50.11 o 
   0  12   4     3476.42     3240.82    153.68 o 
   1  12   4     1439.57     1228.44     99.67 o 
   2  12   4      773.66      711.93     72.82 o 
   3  12   4      203.43      155.67     70.29 o 
   4  12   4      236.09      332.00    144.47 o 
   5  12   4      618.49      574.53    105.26 o 
   6  12   4      439.49      544.57    106.47 o 
   7  12   4     1222.05     1432.81    188.94 o 
   8  12   4      761.51     1002.12    177.51 o 
   9  12   4     1221.37     1491.38    190.19 o 
  10  12   4      115.76       -9.27    134.90 o 
  11  12   4      188.72     -117.72    126.90 o 
  12  12   4      612.09      773.41    204.55 o 
  13  12   4       42.92      -14.17    142.78 o 
 -12  13   4       66.21       50.95    157.10 o 
 -11  13   4      660.25      615.45    146.03 o 
 -10  13   4      123.23      267.03    193.68 o 
  -9  13   4     1886.52     1934.32    308.82 o 
  -8  13   4     1229.24     1122.59    233.24 o 
  -7  13   4     1182.66     1271.59    243.82 o 
  -6  13   4     3606.95     3460.15    372.74 o 
  -5  13   4       58.34       -8.37     88.12 o 
  -4  13   4     1518.02     1448.26     98.70 o 
  -3  13   4     3893.20     4109.94    187.06 o 
  -2  13   4      163.20      173.03     65.22 o 
  -1  13   4     3807.86     4464.46    296.09 o 
   0  13   4     2300.68     2064.73    164.52 o 
   1  13   4     2397.73     2177.97    154.03 o 
   2  13   4     4308.10     4611.86    184.31 o 
   3  13   4      168.95      145.46    117.46 o 
   4  13   4     2786.80     2294.90    298.82 o 
   5  13   4     1647.21     1803.26    275.26 o 
   6  13   4        9.08      -29.18    107.86 o 
   7  13   4     1746.73     2092.69    311.30 o 
   8  13   4      226.70      150.75    138.10 o 
   9  13   4      492.31      515.23    132.73 o 
  10  13   4      403.59      100.27    116.89 o 
  11  13   4       40.47     -138.56    138.56 o 
  -9  14   4     2159.87     1429.78    284.70 o 
  -8  14   4        6.10       13.76    114.74 o 
  -7  14   4      186.57        8.76    112.33 o 
  -6  14   4       46.12      -43.18    105.16 o 
  -5  14   4      265.88      215.82    133.58 o 
  -4  14   4        7.56       92.13     97.96 o 
  -3  14   4     1489.19     1673.49    123.47 o 
  -2  14   4       32.18       57.98     73.31 o 
  -1  14   4      176.33      178.01     66.92 o 
   0  14   4      260.03      242.94     70.08 o 
   1  14   4       62.28       74.34     53.71 o 
   2  14   4     1014.12     1140.36    195.46 o 
   3  14   4       56.93      177.50    115.73 o 
   4  14   4     1507.79     1397.48    238.42 o 
   5  14   4      252.70      214.43    140.86 o 
   6  14   4      150.02       97.20    123.15 o 
   7  14   4        5.55     -101.34    113.44 o 
   8  14   4      868.83      708.42    207.53 o 
  -5  15   4     1506.22     1316.26    223.72 o 
  -4  15   4     1919.60     2097.56    268.32 o 
  -3  15   4     1305.74     1285.29    201.94 o 
  -2  15   4      923.36      941.27    101.57 o 
  -1  15   4       25.28       -6.91     54.95 o 
   0  15   4       13.28       27.17     56.36 o 
   1  15   4        0.50       19.03     93.92 o 
   2  15   4     1771.39     1640.56    233.07 o 
   3  15   4     1218.24     1242.92    221.81 o 
   4  15   4     2294.99     2213.41    297.91 o 
   5  15   4      709.66      948.63    220.05 o 
 -22   1   5      425.08      352.58     93.10 o 
 -21   1   5      661.29      916.21    146.95 o 
 -20   1   5      937.92      942.60    234.38 o 
 -19   1   5      550.73      487.27     87.14 o 
 -18   1   5      920.94      869.78     72.93 o 
 -17   1   5     3663.71     3726.25    137.26 o 
 -16   1   5       40.36       77.05     42.35 o 
 -15   1   5    14563.83    14379.75    258.92 o 
 -14   1   5     2917.15     2922.51    111.89 o 
 -13   1   5     4581.14     4543.90    127.33 o 
 -12   1   5    10184.65     9894.70    195.43 o 
 -11   1   5       36.02       19.74     29.24 o 
 -10   1   5     9692.56     9149.00    191.60 o 
  -9   1   5    31094.74    29061.42    458.36 o 
  -8   1   5      668.90      740.58     60.63 o 
  -7   1   5    57610.49    55512.59    800.59 o 
  -6   1   5     4958.09     5287.36    122.70 o 
  -5   1   5    27975.42    28060.70    426.31 o 
  -4   1   5     2999.97     3284.05    126.24 o 
  -3   1   5    14178.02    15140.88    308.01 o 
  -2   1   5    10314.02    10802.31    275.99 o 
  -1   1   5     4983.68     5388.90    158.74 o 
   0   1   5      131.44      214.01     50.09 o 
   1   1   5    10771.77    11330.26    211.26 o 
   2   1   5    19782.12    20889.26    363.99 o 
   3   1   5     1754.11     1712.56     75.78 o 
   4   1   5     3318.18     3217.86    112.02 o 
   5   1   5    11823.57    12126.85    210.67 o 
   6   1   5    12484.38    12052.45    216.43 o 
   7   1   5     2655.62     2473.07     80.21 o 
   8   1   5    10017.97     9956.35    213.34 o 
   9   1   5     3116.68     3156.47     88.62 o 
  10   1   5      151.50      126.25     51.45 o 
  11   1   5      535.39      389.71     56.03 o 
  12   1   5     8693.63     8523.60    228.10 o 
  13   1   5       72.93        2.73     36.03 o 
  14   1   5    12150.69    11919.64    300.47 o 
  15   1   5     6066.57     6171.88    226.29 o 
  16   1   5     4546.45     4073.75    196.44 o 
  17   1   5     4836.75     4804.26    243.82 o 
  18   1   5        7.75      143.78     83.95 o 
  19   1   5     1402.45     1374.12    178.60 o 
  20   1   5     1688.87     1844.85    359.74 o 
  21   1   5       45.68       44.17     87.94 o 
 -21   2   5      282.00      326.41     87.09 o 
 -20   2   5      270.55      255.64     74.04 o 
 -19   2   5     2249.08     2173.57    153.31 o 
 -18   2   5      435.63      400.12     70.76 o 
 -17   2   5     3806.61     3730.86    169.13 o 
 -16   2   5      123.68      162.34     42.80 o 
 -15   2   5      265.36      261.33     43.64 o 
 -14   2   5       74.45      135.00     35.96 o 
 -13   2   5     5647.24     5523.44    159.95 o 
 -12   2   5     3130.28     3294.35    132.79 o 
 -11   2   5     8031.01     7811.96    136.79 o 
 -10   2   5       99.89      165.73     26.88 o 
  -9   2   5     5117.75     5296.90    108.38 o 
  -8   2   5      242.98      326.28     25.20 o 
  -7   2   5     4261.68     4408.97     91.70 o 
  -6   2   5    30127.07    29975.82    415.42 o 
  -5   2   5    19186.21    18549.15    329.95 o 
  -4   2   5    56952.09    58594.11    945.99 o 
  -3   2   5    21729.28    22178.96    417.92 o 
  -2   2   5    11771.54    12567.84    227.64 o 
  -1   2   5    11163.72    11771.66    175.59 o 
   0   2   5     2144.47     2287.29     73.82 o 
   1   2   5    14581.04    15099.74    273.20 o 
   2   2   5    56521.12    55737.42   1036.26 o 
   3   2   5     5694.77     5248.01    200.66 o 
   4   2   5    49891.39    48036.79    924.02 o 
   5   2   5      250.56      211.20     46.64 o 
   6   2   5    21699.78    22234.26    354.99 o 
   7   2   5      781.72      640.89     48.47 o 
   8   2   5      462.78      486.64     43.39 o 
   9   2   5     1709.49     1652.16     62.25 o 
  10   2   5    13543.50    13358.70    255.47 o 
  11   2   5      125.67       87.34     33.31 o 
  12   2   5    16284.81    15711.69    301.13 o 
  13   2   5       43.31        7.94     32.32 o 
  14   2   5     4909.30     5335.48    161.58 o 
  15   2   5        6.58        4.08     38.86 o 
  16   2   5      181.50      203.45     55.15 o 
  17   2   5     1275.78     1275.79    128.92 o 
  18   2   5     1388.02     1611.96    147.58 o 
  19   2   5     1371.97     1234.17    133.80 o 
  20   2   5      766.01      697.43    114.06 o 
 -21   3   5     1543.97     1468.28    174.93 o 
 -20   3   5     1692.51     1638.89    177.57 o 
 -19   3   5      382.83      440.72    109.79 o 
 -18   3   5      890.43      763.52    108.55 o 
 -17   3   5       93.77       72.37     48.84 o 
 -16   3   5      330.60      328.79     60.90 o 
 -15   3   5      165.42      184.50     49.41 o 
 -14   3   5     1715.88     1766.24    103.45 o 
 -13   3   5     1472.67     1331.56     68.41 o 
 -12   3   5     9845.78     9535.07    175.98 o 
 -11   3   5        1.67      -10.98     22.25 o 
 -10   3   5    14544.37    14629.92    227.58 o 
  -9   3   5     1431.03     1632.28    113.42 o 
  -8   3   5    17971.28    18587.69    343.38 o 
  -7   3   5    11244.15    11761.70    227.10 o 
  -6   3   5     1044.55     1093.05     55.33 o 
  -5   3   5     1810.86     1947.02     62.51 o 
  -4   3   5    21796.75    23229.53    406.20 o 
  -3   3   5     3237.67     3194.32     80.14 o 
  -2   3   5    62298.33    65446.71   1055.83 o 
  -1   3   5    16631.89    17336.95    353.37 o 
   0   3   5    43903.38    44480.48    832.11 o 
   1   3   5     5169.39     4834.74    190.16 o 
   2   3   5    27671.61    27020.44    475.06 o 
   3   3   5     1001.11      914.28     58.46 o 
   4   3   5      659.07      755.15     47.05 o 
   5   3   5       41.68       22.86     21.09 o 
   6   3   5     7144.71     6771.56    126.37 o 
   7   3   5    10432.27    10502.06    208.92 o 
   8   3   5    29173.00    29232.33    363.07 o 
   9   3   5     7966.97     8124.80    144.69 o 
  10   3   5    12577.98    12177.50    210.99 o 
  11   3   5     5639.63     5025.88    153.78 o 
  12   3   5     1345.42     1328.86     83.01 o 
  13   3   5     2435.14     2600.18    159.14 o 
  14   3   5      203.13      194.70     50.80 o 
  15   3   5      345.20      296.29     61.32 o 
  16   3   5      449.93      447.31     73.91 o 
  17   3   5     1362.07     1420.98    133.24 o 
  18   3   5      767.84      646.82    118.71 o 
  19   3   5     2484.67     2364.13    177.42 o 
  20   3   5      207.83      259.56     70.82 o 
 -21   4   5      478.16      439.94    172.69 o 
 -20   4   5     1159.38      996.72    140.38 o 
 -19   4   5      168.40      228.48     87.47 o 
 -18   4   5      222.75      145.99     77.05 o 
 -17   4   5       41.65       55.11     61.04 o 
 -16   4   5       12.50       14.07     45.11 o 
 -15   4   5      512.35      440.44    107.83 o 
 -14   4   5      303.00      247.91     46.56 o 
 -13   4   5      400.29      387.78     60.71 o 
 -12   4   5      655.86      641.60     57.26 o 
 -11   4   5     1367.81     1314.54     73.95 o 
 -10   4   5     1928.06     2078.15     85.11 o 
  -9   4   5     4439.51     4509.17    123.06 o 
  -8   4   5     4521.60     4270.39    152.08 o 
  -7   4   5    10038.96    10514.17    157.39 o 
  -6   4   5       21.75       -4.76     21.29 o 
  -5   4   5      116.70       93.84     17.06 o 
  -4   4   5     2099.91     1924.71     91.12 o 
  -3   4   5     5432.04     5498.83    168.17 o 
  -2   4   5    10584.76    10476.87    192.02 o 
  -1   4   5    22090.32    21714.19    447.50 o 
   0   4   5     1921.19     1729.53    117.08 o 
   1   4   5    27924.17    27114.59    462.26 o 
   2   4   5      437.79      393.03     32.40 o 
   3   4   5     2327.31     2207.53     97.96 o 
   4   4   5      803.87      874.78     40.70 o 
   5   4   5     1197.18     1152.93     59.46 o 
   6   4   5     7711.23     8015.90    152.00 o 
   7   4   5    15159.13    15431.92    223.05 o 
   8   4   5     3876.90     4026.24     86.61 o 
   9   4   5    14391.04    14426.37    221.14 o 
  10   4   5      120.83       86.78     30.21 o 
  11   4   5     4560.56     4412.66    130.20 o 
  12   4   5      486.73      448.20     52.47 o 
  13   4   5      126.17      141.48     48.72 o 
  14   4   5      225.81      166.29     54.56 o 
  15   4   5     1201.11     1024.38    102.07 o 
  16   4   5        1.62        8.52    150.81 o 
  17   4   5      320.15      123.70     76.92 o 
  18   4   5      114.86       80.49    113.86 o 
  19   4   5       14.01       68.15     68.17 o 
  20   4   5      559.03      659.93     93.63 o 
 -20   5   5       19.27       35.21    145.93 o 
 -19   5   5     1836.36     1717.01    210.22 o 
 -18   5   5      618.11      451.62    100.14 o 
 -17   5   5      539.44      437.16     98.48 o 
 -16   5   5     1468.07     1342.93    106.49 o 
 -15   5   5      592.90      589.46     63.21 o 
 -14   5   5      105.42       92.43     39.54 o 
 -13   5   5      167.09      212.17     43.39 o 
 -12   5   5      474.96      552.07     71.37 o 
 -11   5   5     2088.09     2007.64     88.34 o 
 -10   5   5        9.87       67.60     29.92 o 
  -9   5   5      644.54      638.58     53.43 o 
  -8   5   5      271.25      291.83     48.89 o 
  -7   5   5       40.07       82.50     23.75 o 
  -6   5   5     9697.48     9966.35    158.58 o 
  -5   5   5     8809.73     9314.36    184.07 o 
  -4   5   5     5899.93     6197.06    136.28 o 
  -3   5   5     7708.52     7634.80    157.93 o 
  -2   5   5     4938.18     5276.51    138.98 o 
  -1   5   5    15307.46    15517.52    221.56 o 
   0   5   5    18732.81    19215.57    281.07 o 
   1   5   5        0.94      -14.27     14.27 o 
   2   5   5    38888.04    38972.16    534.59 o 
   3   5   5    17861.11    17315.20    266.00 o 
   4   5   5     1169.10     1296.25     45.54 o 
   5   5   5    23098.42    23168.00    267.09 o 
   6   5   5      540.30      567.95     36.78 o 
   7   5   5     2635.86     2769.83     69.00 o 
   8   5   5     2967.34     3184.80     71.35 o 
   9   5   5      492.57      453.69     50.52 o 
  10   5   5     2531.03     2631.18     98.08 o 
  11   5   5     3347.36     3169.26    109.22 o 
  12   5   5      964.67      949.68     97.90 o 
  13   5   5     2457.60     2733.94    114.05 o 
  14   5   5      108.53       29.98     77.20 o 
  15   5   5      117.23      174.05     80.09 o 
  16   5   5        2.60       50.01     46.94 o 
  17   5   5       68.41       47.89     76.91 o 
  18   5   5      113.51        9.85     64.62 o 
  19   5   5        0.28       13.52     68.31 o 
 -20   6   5      238.74      216.60     82.12 o 
 -19   6   5     2623.34     2822.25    205.64 o 
 -18   6   5      661.34      880.20    116.79 o 
 -17   6   5      841.33      812.07    110.88 o 
 -16   6   5     2947.71     2871.11    134.14 o 
 -15   6   5       23.15      110.73     42.27 o 
 -14   6   5     1162.73     1220.11    114.86 o 
 -13   6   5     4316.04     4595.89    145.10 o 
 -12   6   5        0.29       40.93     31.72 o 
 -11   6   5    13209.17    13548.38    306.30 o 
 -10   6   5      692.23      804.46     63.84 o 
  -9   6   5    10663.93    10493.71    191.50 o 
  -8   6   5      812.81      794.34     46.35 o 
  -7   6   5      783.80      830.42     44.79 o 
  -6   6   5       31.47       10.68     21.80 o 
  -5   6   5     6724.46     6788.95    153.40 o 
  -4   6   5      454.33      473.37     60.10 o 
  -3   6   5    17319.54    18127.25    368.74 o 
  -2   6   5       77.16       41.86     24.81 o 
  -1   6   5     8818.22     8638.41    197.79 o 
   0   6   5      218.59      263.06     32.22 o 
   1   6   5     3317.50     3224.70     77.78 o 
   2   6   5     4101.51     4119.27     92.44 o 
   3   6   5     2748.94     2883.03     64.86 o 
   4   6   5      395.00      471.42     34.65 o 
   5   6   5      765.22      913.51     50.07 o 
   6   6   5      105.33      145.60     31.86 o 
   7   6   5     1819.83     1927.24     89.28 o 
   8   6   5     6296.73     6030.63    130.12 o 
   9   6   5     2249.31     2356.82     91.22 o 
  10   6   5    12833.67    12283.37    294.78 o 
  11   6   5     4640.14     4623.57    121.78 o 
  12   6   5     4138.93     4122.56    172.85 o 
  13   6   5     2551.27     2279.05     96.18 o 
  14   6   5        8.12      -26.20     35.20 o 
  15   6   5      292.57      214.36     83.51 o 
  16   6   5     2257.95     2563.35    285.06 o 
  17   6   5       76.96       89.07     56.39 o 
  18   6   5     2797.69     2576.49    147.27 o 
  19   6   5      538.42      475.78    170.40 o 
 -19   7   5      297.82      534.63    172.40 o 
 -18   7   5      509.77      464.35     69.35 o 
 -17   7   5      436.59      436.19     71.22 o 
 -16   7   5      699.55      711.36     80.88 o 
 -15   7   5     1120.51     1326.93     88.45 o 
 -14   7   5       42.54       46.40     40.47 o 
 -13   7   5       98.03      203.88     80.92 o 
 -12   7   5      814.70      901.75     68.05 o 
 -11   7   5       21.10       41.55     60.99 o 
 -10   7   5     2504.73     2680.88    106.36 o 
  -9   7   5      329.82      375.74     37.33 o 
  -8   7   5      409.68      432.16     41.06 o 
  -7   7   5     6524.82     6712.46    144.62 o 
  -6   7   5     2152.42     2264.85     82.89 o 
  -5   7   5     8612.23     9013.44    192.25 o 
  -4   7   5     4930.11     4748.67    127.57 o 
  -3   7   5     6053.46     6077.23    147.60 o 
  -2   7   5     3883.74     3655.03    125.43 o 
  -1   7   5      694.05      662.64     52.19 o 
   0   7   5      193.48      156.10     33.60 o 
   1   7   5     6116.75     6022.42    199.32 o 
   2   7   5     2095.90     2099.05     95.31 o 
   3   7   5    14972.61    15336.85    207.90 o 
   4   7   5     6048.01     5898.16    142.47 o 
   5   7   5    13855.82    14157.89    207.66 o 
   6   7   5     2235.84     2387.06    127.11 o 
   7   7   5     1466.92     1482.34    104.12 o 
   8   7   5      495.44      525.49     54.44 o 
   9   7   5      552.68      530.02     50.52 o 
  10   7   5      208.64      290.87     48.26 o 
  11   7   5     4145.57     4380.07    153.31 o 
  12   7   5      264.37      178.11     52.34 o 
  13   7   5     2741.87     2880.94    139.17 o 
  14   7   5      686.10      794.57     86.84 o 
  15   7   5      724.34      787.81    115.62 o 
  16   7   5      862.91      860.85    184.32 o 
  17   7   5      102.70       28.78    124.86 o 
  18   7   5      436.86      576.78    175.32 o 
 -18   8   5     1591.57     1663.23    227.27 o 
 -17   8   5      285.49      106.50     88.65 o 
 -16   8   5     9271.47     9200.86    375.22 o 
 -15   8   5      112.54      -11.05     81.39 o 
 -14   8   5     9884.55    10219.28    460.80 o 
 -13   8   5     2706.02     2360.36    214.41 o 
 -12   8   5     2785.79     2801.40    410.93 o 
 -11   8   5     3150.13     3113.47    233.07 o 
 -10   8   5     3145.68     3132.82    189.38 o 
  -9   8   5       43.61      -12.04     44.28 o 
  -8   8   5    29706.68    30095.49    522.78 o 
  -7   8   5     1552.74     1426.89     68.91 o 
  -6   8   5    25529.67    25642.69    437.33 o 
  -5   8   5      147.05      142.99     37.71 o 
  -4   8   5     4108.35     4047.03    120.95 o 
  -3   8   5      374.53      395.21     44.93 o 
  -2   8   5     1791.43     1575.17     83.76 o 
  -1   8   5     1906.66     1837.10     89.09 o 
   0   8   5     6380.25     6246.14    200.73 o 
   1   8   5     2568.88     2395.58    132.09 o 
   2   8   5     8506.90     8258.26    204.44 o 
   3   8   5        0.33      -20.61     26.87 o 
   4   8   5     3268.82     3448.43    177.82 o 
   5   8   5     9935.46     9964.50    201.00 o 
   6   8   5     5838.52     5906.37    168.17 o 
   7   8   5    14369.42    14393.55    499.08 o 
   8   8   5     5473.48     5547.08    194.66 o 
   9   8   5     4642.54     4902.63    206.64 o 
  10   8   5       42.04      -44.99     46.85 o 
  11   8   5     1171.36     1297.41     74.81 o 
  12   8   5        5.15       11.92     38.06 o 
  13   8   5     9918.90     9645.24    268.07 o 
  14   8   5     2324.83     2415.68    181.10 o 
  15   8   5     9949.82    10074.39    707.14 o 
  16   8   5     3784.48     4160.15    347.95 o 
  17   8   5     1418.94     2091.49    252.59 o 
 -17   9   5       38.56       15.97    133.27 o 
 -16   9   5      225.57       76.25    143.02 o 
 -15   9   5       37.58      199.16    147.93 o 
 -14   9   5      974.25     1025.65    209.88 o 
 -13   9   5       91.70        0.66     90.73 o 
 -12   9   5     4136.74     4552.25    285.01 o 
 -11   9   5       20.50        8.77     84.36 o 
 -10   9   5     4060.43     3910.05    219.50 o 
  -9   9   5     1421.51     1731.05    126.99 o 
  -8   9   5      425.45      466.93     64.06 o 
  -7   9   5       82.33       65.14     54.07 o 
  -6   9   5     1725.31     1818.76     86.98 o 
  -5   9   5      842.33      832.28     65.59 o 
  -4   9   5     4239.06     4367.44    185.70 o 
  -3   9   5     2236.01     2399.77    105.19 o 
  -2   9   5     4301.05     4266.44    146.04 o 
  -1   9   5       25.59       38.43     31.87 o 
   0   9   5       79.43       94.98     36.71 o 
   1   9   5     1072.23      981.69     76.58 o 
   2   9   5      792.26      775.98     67.94 o 
   3   9   5     6823.11     6701.83    179.24 o 
   4   9   5      856.55      688.11     92.45 o 
   5   9   5     3898.44     3993.08    206.90 o 
   6   9   5       65.53      -34.89     54.61 o 
   7   9   5      178.87      143.68     57.48 o 
   8   9   5      554.25      441.82     75.61 o 
   9   9   5     1587.69     1582.52    197.68 o 
  10   9   5      537.45      432.00    156.21 o 
  11   9   5     4044.35     3570.03    339.99 o 
  12   9   5      339.16      218.15    144.83 o 
  13   9   5     1530.44     1529.56    185.82 o 
  14   9   5       47.96       17.86    125.54 o 
  15   9   5       22.72     -112.26    112.26 o 
  16   9   5        3.94      172.31    137.48 o 
 -16  10   5     1738.55     2165.00    291.35 o 
 -15  10   5      326.71      194.67    148.03 o 
 -14  10   5     1630.60     1642.61    260.65 o 
 -13  10   5     1587.87     1876.11    275.13 o 
 -12  10   5      225.22      251.53    115.02 o 
 -11  10   5     2818.87     2894.18    235.42 o 
 -10  10   5      376.31      264.09     83.47 o 
  -9  10   5     3182.55     3222.26    177.85 o 
  -8  10   5     1654.47     1616.38    226.40 o 
  -7  10   5      495.50      572.63    128.20 o 
  -6  10   5     2404.10     2529.73    112.47 o 
  -5  10   5       10.70       48.02     64.32 o 
  -4  10   5     4321.84     4500.43    159.10 o 
  -3  10   5     4991.10     5202.53    263.43 o 
  -2  10   5     1388.95     1383.98     98.52 o 
  -1  10   5      682.33      724.97     73.62 o 
   0  10   5      119.98       92.61     38.18 o 
   1  10   5      701.47      781.44     81.75 o 
   2  10   5      343.77      359.83     54.50 o 
   3  10   5     1945.57     1899.99     95.19 o 
   4  10   5     1745.04     1689.34    149.44 o 
   5  10   5      185.07       52.93     81.82 o 
   6  10   5     1207.35     1172.80    130.07 o 
   7  10   5       28.56       -2.08     51.19 o 
   8  10   5     3443.19     3656.78    190.95 o 
   9  10   5     1952.98     1945.60    163.82 o 
  10  10   5      951.20      717.81    187.86 o 
  11  10   5     2127.13     2134.84    281.20 o 
  12  10   5      164.72      243.07    147.59 o 
  13  10   5     1572.31     1381.05    238.61 o 
  14  10   5       69.09      -69.52    120.42 o 
  15  10   5      900.50     1069.94    212.99 o 
 -15  11   5      420.09      238.65    159.59 o 
 -14  11   5        2.58      -76.39    134.06 o 
 -13  11   5      211.90      291.49    163.03 o 
 -12  11   5     1243.79     1135.88    236.80 o 
 -11  11   5      106.19      -25.51     84.77 o 
 -10  11   5     1636.80     1559.38    213.86 o 
  -9  11   5      788.65      876.74    121.24 o 
  -8  11   5       82.87       62.76     82.74 o 
  -7  11   5        6.89        6.52     59.59 o 
  -6  11   5     2950.48     2942.57    202.62 o 
  -5  11   5      691.43      812.49    126.59 o 
  -4  11   5     4187.03     4280.32    162.39 o 
  -3  11   5     2724.21     3047.34    151.41 o 
  -2  11   5      330.47      357.18     63.61 o 
  -1  11   5     1312.43     1336.46    150.13 o 
   0  11   5      827.47      797.26     83.72 o 
   1  11   5      725.64      675.19     76.95 o 
   2  11   5     2039.76     2099.30    112.61 o 
   3  11   5     3627.76     3594.03    130.38 o 
   4  11   5      741.12      574.24    100.08 o 
   5  11   5     4910.16     5379.18    540.53 o 
   6  11   5       53.09      120.34     69.11 o 
   7  11   5      814.74      776.17     99.77 o 
   8  11   5      140.76      155.35     79.64 o 
   9  11   5     1153.70     1284.87    141.87 o 
  10  11   5      149.35       49.27    137.02 o 
  11  11   5     2778.49     2432.69    304.77 o 
  12  11   5       24.83     -114.51    114.51 o 
  13  11   5      499.27      709.83    199.97 o 
  14  11   5      350.53       74.64    144.29 o 
 -14  12   5      514.19      542.58    213.25 o 
 -13  12   5      381.30      271.05    182.30 o 
 -12  12   5        3.61     -116.83    141.82 o 
 -11  12   5     1381.71     1218.01    171.54 o 
 -10  12   5      976.60     1209.77    173.77 o 
  -9  12   5     3069.91     3239.15    385.17 o 
  -8  12   5      586.57      511.18    223.95 o 
  -7  12   5     1619.10     1372.36    152.23 o 
  -6  12   5      209.03      172.84     81.98 o 
  -5  12   5      328.50      335.78     47.83 o 
  -4  12   5      995.74     1079.45     89.43 o 
  -3  12   5     3687.05     3515.91    166.37 o 
  -2  12   5     5625.04     5425.34    192.79 o 
  -1  12   5    14600.19    14444.20    348.21 o 
   0  12   5     4471.07     4496.76    178.98 o 
   1  12   5    11921.18    11812.84    301.24 o 
   2  12   5      714.51      635.38     78.65 o 
   3  12   5     2639.43     2496.30    214.13 o 
   4  12   5     1013.21      890.35    125.91 o 
   5  12   5     2027.25     2601.90    716.69 o 
   6  12   5      771.15      762.05    121.26 o 
   7  12   5     7271.87     7528.67    376.88 o 
   8  12   5     1962.27     1934.82    248.85 o 
   9  12   5     7749.06     8216.06    376.66 o 
  10  12   5      478.47      226.56    119.40 o 
  11  12   5     2197.65     2027.23    292.66 o 
  12  12   5       25.73      -61.30    125.76 o 
  13  12   5       59.43     -127.29    127.29 o 
 -12  13   5     1371.57     1502.47    268.94 o 
 -11  13   5       87.53       45.77    102.79 o 
 -10  13   5     2168.27     2426.35    241.61 o 
  -9  13   5       39.97      -21.40    115.04 o 
  -8  13   5      969.85      951.12    225.54 o 
  -7  13   5      369.57      224.84    136.56 o 
  -6  13   5       14.12      -82.91     82.91 o 
  -5  13   5      162.55       49.00     99.29 o 
  -4  13   5     2469.33     2372.01    135.64 o 
  -3  13   5       10.47       21.33     51.59 o 
  -2  13   5     2729.01     2655.83    252.21 o 
  -1  13   5     1733.85     1648.30    380.21 o 
   0  13   5     3249.27     2921.40    188.80 o 
   1  13   5     1155.00     1150.63    347.14 o 
   2  13   5     1408.49     1379.34    228.96 o 
   3  13   5      925.37      764.83    177.86 o 
   4  13   5        0.22       88.21    105.02 o 
   5  13   5      715.00      458.30    169.28 o 
   6  13   5     2191.59     2222.97    309.11 o 
   7  13   5        3.28      -32.34    113.07 o 
   8  13   5     2150.48     2135.74    221.22 o 
   9  13   5      317.66      327.84    121.39 o 
  10  13   5      733.22      703.15    152.61 o 
  11  13   5     1495.24     1326.14    257.79 o 
  -9  14   5        1.19      -50.04    118.46 o 
  -8  14   5       80.58      342.16    165.38 o 
  -7  14   5      833.26      756.28    194.21 o 
  -6  14   5     1983.89     2322.64    302.23 o 
  -5  14   5     1479.89     1049.05    212.50 o 
  -4  14   5     3112.52     2313.17    275.33 o 
  -3  14   5      495.86      445.50     77.89 o 
  -2  14   5     1657.56     1817.03    146.26 o 
  -1  14   5      124.43      134.81     87.48 o 
   0  14   5        5.22      -17.60     49.51 o 
   1  14   5     1886.31     1933.65    137.25 o 
   2  14   5     2912.92     2707.42    302.24 o 
   3  14   5     2132.13     1816.52    258.39 o 
   4  14   5     6711.14     5743.79    423.28 o 
   5  14   5      593.10      635.41    180.62 o 
   6  14   5     3601.29     3784.75    409.01 o 
   7  14   5       96.60      221.24    146.32 o 
   8  14   5      144.97       72.48    143.19 o 
  -5  15   5      690.39      540.09    158.43 o 
  -4  15   5      707.86      574.35    157.02 o 
  -3  15   5       47.91      109.11    107.10 o 
  -2  15   5      469.00      440.30    136.05 o 
  -1  15   5       91.73      260.61    103.45 o 
   0  15   5        7.74       39.81     55.44 o 
   1  15   5       79.04      123.76    101.69 o 
   2  15   5       54.49       17.71    106.56 o 
   3  15   5        5.79       39.53    104.36 o 
   4  15   5       44.98       81.85    126.75 o 
 -22   0   6      356.55      101.52    135.84 o 
 -21   0   6        0.05       38.89    118.99 o 
 -20   0   6       26.17      -73.60     97.72 o 
 -19   0   6      175.22       91.49     85.62 o 
 -18   0   6     2547.58     2406.76    162.62 o 
 -17   0   6       27.72      130.48     57.38 o 
 -16   0   6    19506.43    19293.65    486.15 o 
 -15   0   6     2774.97     2931.52    160.22 o 
 -14   0   6     9740.69     9939.14    291.08 o 
 -13   0   6     5816.51     5667.67    183.33 o 
 -12   0   6      448.30      561.09    114.28 o 
 -11   0   6      941.60      934.26    287.68 o 
 -10   0   6    30508.61    29583.37    626.32 o 
  -9   0   6    28822.81    27767.50    499.72 o 
  -8   0   6   106811.28   101677.02   1852.59 o 
  -7   0   6    33507.64    32418.72    487.72 o 
  -6   0   6    65108.02    63393.82   1186.29 o 
  -5   0   6    22996.20    15665.42    585.59 o 
  -4   0   6    20188.21    21028.80    521.59 o 
  -3   0   6     5860.30     6171.63    264.95 o 
  -2   0   6    18923.71    19284.15    661.56 o 
  -1   0   6    39116.74    40903.85   1320.74 o 
   0   0   6    13285.02    13770.90    496.26 o 
   1   0   6    63462.36    62245.55   1984.21 o 
   3   0   6      824.60      -18.37     18.37 o 
   4   0   6     6280.06     5874.74    265.39 o 
   5   0   6     4047.28     4120.42    208.49 o 
   6   0   6    15602.64    15446.96    300.90 o 
   7   0   6     5174.09     5193.20    259.79 o 
   8   0   6    13247.80    12779.61    306.71 o 
   9   0   6      739.12      671.32     97.71 o 
  10   0   6      187.07       39.14     74.05 o 
  11   0   6      599.86      696.68     98.35 o 
  12   0   6     4412.33     3779.64    310.40 o 
  13   0   6    13947.31    13986.08    465.27 o 
  14   0   6     7513.53     7639.85    325.77 o 
  15   0   6     1743.63     1468.34    163.12 o 
  16   0   6     5044.07     5014.29    590.17 o 
  17   0   6       12.83      -66.97     66.97 o 
  18   0   6      526.01      285.30    138.73 o 
  19   0   6     2498.87     2914.44    362.14 o 
  20   0   6      543.52      798.76    210.76 o 
 -22   1   6       30.32       43.49     73.15 o 
 -21   1   6       43.21       54.98     85.42 o 
 -20   1   6     1060.26     1122.91    134.58 o 
 -19   1   6       18.72       62.06     68.14 o 
 -18   1   6     3608.05     3565.61    149.23 o 
 -17   1   6       17.30       52.21     36.80 o 
 -16   1   6      521.53      451.40     49.64 o 
 -15   1   6       87.10      232.15     42.46 o 
 -14   1   6      128.74      150.82     39.02 o 
 -13   1   6      731.91      732.25     60.23 o 
 -12   1   6     5246.66     5285.07    125.68 o 
 -11   1   6     1721.39     1828.14     78.16 o 
 -10   1   6    18447.13    17963.53    267.87 o 
  -9   1   6      497.96      659.17     60.97 o 
  -8   1   6     2301.04     2256.42     63.16 o 
  -7   1   6    13291.12    13181.52    223.00 o 
  -6   1   6     1632.84     1714.88     64.04 o 
  -5   1   6     8017.13     7603.59    144.98 o 
  -4   1   6    17448.76    18482.99    376.31 o 
  -3   1   6    44190.18    46322.19    868.28 o 
  -2   1   6     8100.02     9319.72    252.22 o 
  -1   1   6    43083.76    45313.99   1041.57 o 
   0   1   6     3658.06     3605.65    170.79 o 
   1   1   6    30391.37    30770.34    594.88 o 
   2   1   6    34913.34    36719.43    612.74 o 
   3   1   6    33490.48    33074.58   1067.28 o 
   4   1   6      312.26      317.69     35.14 o 
   5   1   6    25000.63    24506.20    354.63 o 
   6   1   6       34.36       17.31     17.91 o 
   7   1   6     2113.02     2129.81     73.57 o 
   8   1   6      235.80      243.15     39.64 o 
   9   1   6     1930.94     1847.62     77.73 o 
  10   1   6       22.84       -2.55     26.69 o 
  11   1   6     4998.26     4852.64    185.18 o 
  12   1   6      843.52      778.94     76.20 o 
  13   1   6     2494.17     2290.79    131.73 o 
  14   1   6      449.43      369.81     64.51 o 
  15   1   6       67.27       64.05     49.70 o 
  16   1   6       73.87       87.22     56.38 o 
  17   1   6       90.69       -9.15     68.42 o 
  18   1   6     1215.82     1160.95    161.37 o 
  19   1   6      709.16     1044.27    159.05 o 
  20   1   6      178.75      345.04    113.11 o 
 -21   2   6      474.34      448.93     88.07 o 
 -20   2   6      742.87      745.25     98.99 o 
 -19   2   6      215.83      231.23     69.87 o 
 -18   2   6     1596.49     1544.82    115.95 o 
 -17   2   6       94.56      113.43     60.78 o 
 -16   2   6      215.03      186.27     43.78 o 
 -15   2   6     3595.47     3558.84    129.74 o 
 -14   2   6      186.05      146.55     40.32 o 
 -13   2   6     4514.40     4340.39    133.19 o 
 -12   2   6     1954.57     2082.21     95.38 o 
 -11   2   6    12253.75    11865.10    220.18 o 
 -10   2   6     7231.89     7049.14    134.97 o 
  -9   2   6      190.46      218.96     32.71 o 
  -8   2   6     8678.03     8583.28    142.30 o 
  -7   2   6     1669.62     1548.44     56.67 o 
  -6   2   6      764.36      701.45     41.89 o 
  -5   2   6    14798.32    14587.96    241.96 o 
  -4   2   6     6284.47     6819.87    145.80 o 
  -3   2   6    52048.07    54384.30    882.51 o 
  -2   2   6    13588.63    14455.55    264.04 o 
  -1   2   6    20897.89    21504.16    419.19 o 
   0   2   6      250.50      234.58     31.89 o 
   1   2   6     3685.86     3438.34     93.29 o 
   2   2   6     5678.56     5512.22    131.19 o 
   3   2   6     1078.85     1228.42     65.24 o 
   4   2   6     6617.71     7005.67    244.39 o 
   5   2   6      681.39      518.11     43.83 o 
   6   2   6     1936.92     2210.02     91.21 o 
   7   2   6     3667.12     3662.20    107.56 o 
   8   2   6      340.38      334.03     36.62 o 
   9   2   6    12061.66    11583.48    182.71 o 
  10   2   6      293.79      256.77     41.53 o 
  11   2   6     4593.18     4566.10    134.24 o 
  12   2   6      193.65      139.08     42.02 o 
  13   2   6      794.83      752.59     68.94 o 
  14   2   6     1818.04     1921.76    108.69 o 
  15   2   6      230.98      295.38     69.47 o 
  16   2   6     5643.07     5969.65    190.55 o 
  17   2   6     1742.32     1843.60    151.44 o 
  18   2   6      919.56     1022.01    189.44 o 
  19   2   6     2982.59     3031.80    315.83 o 
  20   2   6       41.46       -3.75     68.08 o 
 -21   3   6     1013.09     1049.10    191.65 o 
 -20   3   6     1022.70      912.97    141.02 o 
 -19   3   6      607.72      611.65    122.51 o 
 -18   3   6     4681.35     4162.20    264.96 o 
 -17   3   6       35.63        9.45     43.59 o 
 -16   3   6     2061.64     2048.76    121.42 o 
 -15   3   6     1843.47     1958.33    158.18 o 
 -14   3   6      104.77      153.50     44.28 o 
 -13   3   6     1129.14     1042.61     93.89 o 
 -12   3   6     5250.96     5259.16    122.26 o 
 -11   3   6     1621.21     1600.66     71.18 o 
 -10   3   6     2980.74     3187.91     91.94 o 
  -9   3   6     5097.64     4974.08    141.29 o 
  -8   3   6       12.74       21.87     24.54 o 
  -7   3   6     2886.07     3198.48    148.55 o 
  -6   3   6     4778.03     5239.38    135.24 o 
  -5   3   6     8601.92     8843.32    188.59 o 
  -4   3   6     2017.37     2076.46     86.52 o 
  -3   3   6    35686.55    36963.93    562.41 o 
  -2   3   6     3744.34     4131.67    112.09 o 
  -1   3   6     4937.56     4916.86    103.94 o 
   0   3   6    11506.05    12002.27    326.58 o 
   1   3   6     7157.53     6811.62    157.93 o 
   2   3   6    22724.46    23408.75    422.98 o 
   3   3   6    40898.28    40379.13    667.49 o 
   4   3   6      199.02      224.69     41.79 o 
   5   3   6    19259.21    20253.81    319.34 o 
   6   3   6    16665.49    16682.77    255.87 o 
   7   3   6      723.30      710.79     48.07 o 
   8   3   6     3522.89     3559.10     81.98 o 
   9   3   6     1107.09     1043.20     53.52 o 
  10   3   6      355.10      412.56     41.51 o 
  11   3   6    13335.93    13381.12    230.68 o 
  12   3   6      219.45      270.46     44.92 o 
  13   3   6     4020.85     4042.94    140.28 o 
  14   3   6      706.66      756.50     80.43 o 
  15   3   6       25.46       27.29     43.31 o 
  16   3   6      394.44      424.64     72.93 o 
  17   3   6      516.41      622.31     97.74 o 
  18   3   6        1.10      -12.26     60.78 o 
  19   3   6      413.26      553.35    120.73 o 
  20   3   6       92.33       53.43    114.33 o 
 -21   4   6      195.90      122.23     86.80 o 
 -20   4   6     3294.83     3292.26    240.25 o 
 -19   4   6       43.43      127.96     80.49 o 
 -18   4   6       69.50      112.18    103.88 o 
 -17   4   6      955.38      815.66    107.14 o 
 -16   4   6     1136.17     1173.87    101.24 o 
 -15   4   6     1828.53     1655.85    153.38 o 
 -14   4   6     5073.18     5054.33    143.69 o 
 -13   4   6     1082.14     1050.57     72.84 o 
 -12   4   6     6170.13     6075.01    154.16 o 
 -11   4   6     3321.14     3408.57    109.69 o 
 -10   4   6       48.98        1.53     36.36 o 
  -9   4   6    10429.82    10767.43    178.04 o 
  -8   4   6     3314.79     3414.46    103.43 o 
  -7   4   6     1142.07     1148.50     53.23 o 
  -6   4   6     1506.78     1608.79     61.66 o 
  -5   4   6     3131.70     3484.77     81.75 o 
  -4   4   6      650.47      713.09     48.28 o 
  -3   4   6     6250.40     6073.39    133.97 o 
  -2   4   6      164.22      220.78     25.36 o 
  -1   4   6    67824.28    67947.79    819.79 o 
   0   4   6     5865.65     6455.27    131.28 o 
   1   4   6    32314.02    31045.61    548.28 o 
   2   4   6     3451.66     3326.43     87.29 o 
   3   4   6     3799.32     3859.66     97.04 o 
   4   4   6     1693.92     1638.95     64.70 o 
   5   4   6    26007.87    26460.82    375.78 o 
   6   4   6     2330.18     2597.03     75.49 o 
   7   4   6    29874.91    29152.65    383.74 o 
   8   4   6      766.64      703.94     42.06 o 
   9   4   6    15694.61    15517.26    223.57 o 
  10   4   6      138.63      186.25     38.38 o 
  11   4   6     1527.93     1653.75     94.28 o 
  12   4   6     1621.24     1685.54    116.98 o 
  13   4   6     1062.88     1226.17     98.66 o 
  14   4   6      239.57      102.21     66.13 o 
  15   4   6     2572.27     2202.92    142.94 o 
  16   4   6       50.05      122.61    100.51 o 
  17   4   6     1077.63     1046.07    133.80 o 
  18   4   6       32.71      -25.87     65.32 o 
  19   4   6      196.18      193.02    107.34 o 
  20   4   6      877.84      968.59    107.34 o 
 -20   5   6      713.26      963.05    135.48 o 
 -19   5   6     1127.63     1270.28    145.39 o 
 -18   5   6       45.61       69.42     72.46 o 
 -17   5   6       65.05        1.36     63.12 o 
 -16   5   6      440.56      470.69    101.44 o 
 -15   5   6     1343.66     1360.48    138.92 o 
 -14   5   6     2620.32     2836.44    168.05 o 
 -13   5   6     5403.22     5425.07    196.28 o 
 -12   5   6     7915.57     8001.59    184.19 o 
 -11   5   6     2171.21     2095.79     92.00 o 
 -10   5   6    18608.49    18231.16    314.72 o 
  -9   5   6      287.10      401.94     40.93 o 
  -8   5   6     4443.70     4251.27     96.55 o 
  -7   5   6     1525.36     1639.28     61.61 o 
  -6   5   6      109.40      102.23     27.00 o 
  -5   5   6     9906.80     9963.84    230.59 o 
  -4   5   6    11407.19    11639.61    254.05 o 
  -3   5   6     9659.52     9671.96    219.13 o 
  -2   5   6    45745.99    46134.02    577.85 o 
  -1   5   6     5095.52     4787.48    116.08 o 
   0   5   6    38114.21    38488.02    579.85 o 
   1   5   6     1621.34     1641.68     62.01 o 
   2   5   6     7838.62     8382.13    153.53 o 
   3   5   6      179.48      166.07     25.15 o 
   4   5   6     1162.56     1132.40     48.26 o 
   5   5   6     4004.14     3945.60     71.67 o 
   6   5   6     6656.04     6794.27    116.09 o 
   7   5   6     2032.55     2063.14     59.13 o 
   8   5   6    16947.85    17212.50    266.20 o 
   9   5   6      257.83      213.74     31.03 o 
  10   5   6    11920.00    10908.10    340.58 o 
  11   5   6      135.00      142.21     38.74 o 
  12   5   6      221.50      230.14     43.36 o 
  13   5   6      162.62      109.27     41.99 o 
  14   5   6      281.25      184.98     53.04 o 
  15   5   6      680.11      637.46     79.35 o 
  16   5   6     1484.12     1329.85    134.42 o 
  17   5   6      608.24      653.54     80.80 o 
  18   5   6     1075.05     1209.23    104.82 o 
  19   5   6      961.57      864.16    122.47 o 
 -20   6   6      905.58      956.37    123.46 o 
 -19   6   6     3740.57     4252.49    226.55 o 
 -18   6   6      486.97      506.63     99.21 o 
 -17   6   6     3453.18     3697.29    400.18 o 
 -16   6   6       54.13       32.84     49.35 o 
 -15   6   6      836.29      682.77     68.48 o 
 -14   6   6        8.28       14.80     36.60 o 
 -13   6   6     2657.08     2901.50    114.41 o 
 -12   6   6       35.53       91.90     58.70 o 
 -11   6   6     7872.25     8228.96    203.77 o 
 -10   6   6       63.17       37.38     34.49 o 
  -9   6   6     5325.51     5213.84    125.28 o 
  -8   6   6     7146.44     7152.12    150.68 o 
  -7   6   6       23.21       19.77     21.31 o 
  -6   6   6     6335.61     6571.82    138.71 o 
  -5   6   6     6252.07     6452.08    150.79 o 
  -4   6   6    29593.06    30339.12    483.85 o 
  -3   6   6      987.12      870.50     57.56 o 
  -2   6   6    15495.80    15882.30    325.52 o 
  -1   6   6       49.21       89.32     34.78 o 
   0   6   6      511.77      546.92     90.98 o 
   1   6   6      344.60      341.42     37.55 o 
   2   6   6    33336.51    33213.36    517.42 o 
   3   6   6      422.29      498.27     35.93 o 
   4   6   6    43636.39    43316.93    540.51 o 
   5   6   6     1877.58     1826.35     69.64 o 
   6   6   6    11132.10    10934.75    201.70 o 
   7   6   6      567.94      527.47     40.50 o 
   8   6   6      246.34      270.86     36.52 o 
   9   6   6     2498.42     2398.74     93.46 o 
  10   6   6     9292.59     9238.78    231.18 o 
  11   6   6       19.25       44.39     44.55 o 
  12   6   6     7086.66     6902.05    167.89 o 
  13   6   6      354.85      390.23     40.21 o 
  14   6   6      789.18      792.82     65.86 o 
  15   6   6      249.01      355.57    161.44 o 
  16   6   6        0.05      -45.48     45.48 o 
  17   6   6      195.32      174.76     61.36 o 
  18   6   6      833.33      834.47     91.59 o 
  19   6   6      298.98      631.71    184.13 o 
 -19   7   6      131.71      161.20    129.86 o 
 -18   7   6        0.05      -16.43     53.47 o 
 -17   7   6     2553.11     2523.69    267.08 o 
 -16   7   6      537.67      542.08     73.20 o 
 -15   7   6     4233.08     4392.28    166.60 o 
 -14   7   6     4718.63     5073.75    162.54 o 
 -13   7   6      322.64      296.45     52.38 o 
 -12   7   6     6372.02     6372.28    173.18 o 
 -11   7   6     6066.53     6173.52    165.03 o 
 -10   7   6     1373.47     1569.73     95.84 o 
  -9   7   6    14525.39    14829.51    282.81 o 
  -8   7   6     3098.02     3179.82    102.46 o 
  -7   7   6    15383.73    15589.18    323.99 o 
  -6   7   6     6807.38     7167.20    151.23 o 
  -5   7   6     3915.86     3670.42    113.39 o 
  -4   7   6     8202.53     8154.56    181.45 o 
  -3   7   6     1066.93     1049.55     66.11 o 
  -2   7   6      345.72      371.93     49.14 o 
  -1   7   6     5911.29     5624.65    140.86 o 
   0   7   6     4940.18     4810.59    127.63 o 
   1   7   6     4700.18     4799.46    127.46 o 
   2   7   6     7023.36     6846.21    277.39 o 
   3   7   6      891.77      926.05     41.10 o 
   4   7   6     1342.40     1352.97     49.14 o 
   5   7   6       28.29       13.14     30.99 o 
   6   7   6       48.08       10.76     30.36 o 
   7   7   6     1855.61     1955.26     93.19 o 
   8   7   6        0.47       58.73     29.90 o 
   9   7   6      718.61      587.15     63.42 o 
  10   7   6     1361.35     1404.15    160.75 o 
  11   7   6        1.65       37.65     55.74 o 
  12   7   6     3097.44     3196.68    173.15 o 
  13   7   6     1377.77     1600.45    236.88 o 
  14   7   6     2391.01     2130.43    253.65 o 
  15   7   6     3627.92     3804.97    210.02 o 
  16   7   6       35.74       56.23    117.12 o 
  17   7   6     2762.41     3411.78    340.04 o 
  18   7   6      565.12      515.54    170.40 o 
 -17   8   6       49.54       66.61     84.46 o 
 -16   8   6      146.91      165.92     90.92 o 
 -15   8   6      400.36      336.73    100.08 o 
 -14   8   6       58.99      171.87    100.80 o 
 -13   8   6      164.87      357.24    149.03 o 
 -12   8   6       10.13       92.29     85.40 o 
 -11   8   6       16.84       52.55     80.16 o 
 -10   8   6      324.90      318.77     77.47 o 
  -9   8   6       32.17       62.06     30.64 o 
  -8   8   6     1555.23     1801.14    144.55 o 
  -7   8   6      971.81      829.77     58.29 o 
  -6   8   6      851.17      814.74     63.34 o 
  -5   8   6     2384.12     2184.71     96.74 o 
  -4   8   6      314.68      419.23     48.80 o 
  -3   8   6      493.46      451.69     48.94 o 
  -2   8   6     1292.13     1210.02     74.38 o 
  -1   8   6      558.95      503.60     59.68 o 
   0   8   6      462.61      456.66     49.14 o 
   1   8   6      487.12      491.76     49.48 o 
   2   8   6      739.70      642.47     53.88 o 
   3   8   6      952.80      823.75     62.11 o 
   4   8   6      380.94      332.04     67.01 o 
   5   8   6      749.33      687.98     75.19 o 
   6   8   6       15.00      -11.51     36.65 o 
   7   8   6      281.00      251.54     51.96 o 
   8   8   6       92.00       70.95     43.75 o 
   9   8   6       60.80       67.62     30.95 o 
  10   8   6      187.08      222.54     56.41 o 
  11   8   6        0.81       22.86     33.41 o 
  12   8   6      364.75      355.92     62.51 o 
  13   8   6      481.02      442.32     63.52 o 
  14   8   6       36.93      -19.43     76.18 o 
  15   8   6      126.44      170.60     90.18 o 
  16   8   6      159.05       -8.94    124.48 o 
  17   8   6       79.01       82.48    128.60 o 
 -17   9   6     3444.66     3415.87    323.70 o 
 -16   9   6     1640.33     2169.26    277.59 o 
 -15   9   6     3061.17     3105.76    329.41 o 
 -14   9   6     3219.34     2657.28    302.49 o 
 -13   9   6     1365.94     1296.65    174.93 o 
 -12   9   6     2140.25     1946.98    442.87 o 
 -11   9   6      969.59     1382.13    173.80 o 
 -10   9   6       46.24       20.31    115.22 o 
  -9   9   6    11547.85    11680.56    308.41 o 
  -8   9   6     5013.24     5382.25    202.88 o 
  -7   9   6    20753.27    21374.26    388.05 o 
  -6   9   6     5896.23     5933.84    159.41 o 
  -5   9   6     6577.35     6322.26    215.93 o 
  -4   9   6     7894.00     8013.63    219.48 o 
  -3   9   6       53.00       27.59     31.17 o 
  -2   9   6       11.25      -12.73     27.22 o 
  -1   9   6     3645.26     3384.25    171.16 o 
   0   9   6     4729.79     4716.22    154.13 o 
   1   9   6     6639.05     6585.74    188.03 o 
   2   9   6     3736.51     3787.88    167.39 o 
   3   9   6     6331.40     6453.71    185.71 o 
   4   9   6       30.81      -11.01     45.07 o 
   5   9   6     3154.82     3353.34    201.81 o 
   6   9   6       33.46       81.84     44.94 o 
   7   9   6      824.64      852.03     91.75 o 
   8   9   6     1104.10     1203.82    109.56 o 
   9   9   6       39.77      -44.39     70.55 o 
  10   9   6        1.16       12.46    118.25 o 
  11   9   6      975.71     1042.70    206.44 o 
  12   9   6     2342.22     2159.59    269.93 o 
  14   9   6     2410.28     2411.60    273.81 o 
  15   9   6     3402.96     3805.29    334.99 o 
  16   9   6      218.04       73.02    133.91 o 
 -16  10   6        1.32       79.43    148.08 o 
 -15  10   6       24.84      105.09    149.60 o 
 -14  10   6        0.14      -92.21    131.35 o 
 -13  10   6     2736.55     2453.49    309.83 o 
 -12  10   6      727.40      644.26    141.00 o 
 -11  10   6     6229.70     6259.90    328.03 o 
 -10  10   6     1396.83     1484.29    150.77 o 
  -9  10   6     3626.76     3774.50    194.23 o 
  -8  10   6      180.26      225.03     75.47 o 
  -7  10   6       48.62       93.58     52.78 o 
  -6  10   6     3812.90     3953.97    211.17 o 
  -5  10   6     4026.39     3894.70    148.00 o 
  -4  10   6     7217.24     7346.17    292.23 o 
  -3  10   6     2310.03     2371.30    129.95 o 
  -2  10   6     5088.77     5109.74    210.72 o 
  -1  10   6     2847.98     3094.21    135.81 o 
   0  10   6      116.56      113.75     42.55 o 
   1  10   6       61.10       72.99     38.86 o 
   2  10   6     7278.27     6937.85    356.25 o 
   3  10   6        1.66       27.94     29.99 o 
   4  10   6    13072.85    12139.09    410.16 o 
   5  10   6      240.63      253.02     75.44 o 
   6  10   6     2856.85     2479.28    286.25 o 
   7  10   6      115.07       92.03     57.20 o 
   8  10   6        0.96      -34.45     53.88 o 
   9  10   6      389.35      354.95     99.67 o 
  10  10   6     4468.61     4112.00    377.84 o 
  11  10   6      804.55      545.67    175.77 o 
  12  10   6     2333.68     2141.64    284.29 o 
  13  10   6      318.02      155.33    148.39 o 
  14  10   6       63.54      208.39    146.43 o 
  15  10   6       41.35      148.21    138.53 o 
 -15  11   6      922.50     1099.27    239.31 o 
 -14  11   6     1375.96     1514.17    261.87 o 
 -13  11   6     2228.46     2080.30    298.52 o 
 -12  11   6     1403.17     1430.08    254.02 o 
 -11  11   6      769.08      827.26    153.00 o 
 -10  11   6     3493.05     3217.31    608.27 o 
  -9  11   6        1.30        6.41     66.89 o 
  -8  11   6     1111.24     1141.76    293.84 o 
  -7  11   6      940.12      767.44    182.90 o 
  -6  11   6       15.67       17.67     62.03 o 
  -5  11   6      472.26      511.93     65.77 o 
  -4  11   6     4046.12     4340.14    168.34 o 
  -3  11   6        5.35       35.17     41.45 o 
  -2  11   6    12288.13    12114.58    403.52 o 
  -1  11   6      478.17      414.33     64.42 o 
   0  11   6    16495.47    16048.89    369.21 o 
   1  11   6      286.67      323.59     58.65 o 
   2  11   6     5973.38     6174.24    232.80 o 
   3  11   6      158.41      130.51     69.29 o 
   4  11   6       26.95       49.34     59.65 o 
   5  11   6        3.55      -60.81    110.21 o 
   6  11   6     5513.69     5597.29    268.43 o 
   7  11   6      216.36       81.22     64.52 o 
   8  11   6     8535.98     8397.98    311.50 o 
   9  11   6      202.58      205.97     84.12 o 
  10  11   6     4098.30     4557.53    412.35 o 
  11  11   6      213.96     -108.69    117.02 o 
  12  11   6      418.59      427.55    171.92 o 
  13  11   6      476.33      405.56    179.72 o 
  14  11   6      392.38      274.30    164.64 o 
 -14  12   6      826.22      465.59    210.86 o 
 -13  12   6       32.32      251.77    167.85 o 
 -12  12   6      254.94      -35.05    145.84 o 
 -11  12   6        0.10      -24.99     86.08 o 
 -10  12   6       78.56       -5.43    130.02 o 
  -9  12   6      126.18      -97.25     97.25 o 
  -8  12   6      355.74      427.00    162.74 o 
  -7  12   6       91.05      157.25     78.94 o 
  -6  12   6      412.90      390.96     97.26 o 
  -5  12   6       36.27       50.60     40.73 o 
  -4  12   6      277.83      197.49     51.77 o 
  -3  12   6      296.83      290.23     60.73 o 
  -2  12   6      198.97      140.65     54.36 o 
  -1  12   6     3403.58     3358.54    303.07 o 
   0  12   6        1.29      -25.27     41.61 o 
   1  12   6     4022.56     4215.23    169.40 o 
   2  12   6      574.65      429.88     62.18 o 
   3  12   6     1543.53     1449.49    225.30 o 
   4  12   6      133.92       92.73     72.42 o 
   5  12   6      181.66      282.01     92.50 o 
   6  12   6       75.17       56.35     83.36 o 
   7  12   6     1414.51     1457.01    193.67 o 
   8  12   6       24.92      -40.15     84.21 o 
   9  12   6     1294.69     1481.02    207.33 o 
  10  12   6      460.44      443.45    171.46 o 
  11  12   6      207.07      183.31    156.64 o 
  12  12   6      313.02      178.04    157.70 o 
 -12  13   6      137.70      129.97    229.16 o 
 -11  13   6      471.04      534.27    145.13 o 
 -10  13   6      147.92      292.16    132.21 o 
  -9  13   6        0.41     -109.55    109.55 o 
  -8  13   6      160.96      149.01    140.58 o 
  -7  13   6        1.96      182.47    124.80 o 
  -6  13   6      576.86      689.96    181.65 o 
  -5  13   6      804.91      748.69    181.57 o 
  -4  13   6      103.62       52.82     53.24 o 
  -3  13   6     1255.05     1333.05    126.75 o 
  -2  13   6     2002.42     2143.72    388.12 o 
  -1  13   6       74.57       46.71     59.07 o 
   0  13   6     4430.29     4783.70    513.06 o 
   1  13   6      381.94      336.35     73.51 o 
   2  13   6     2268.31     2331.67    183.36 o 
   3  13   6     4277.96     4374.04    406.43 o 
   4  13   6      428.45      269.14    140.26 o 
   5  13   6     2349.96     2747.21    346.83 o 
   6  13   6     2984.70     3033.35    370.38 o 
   7  13   6      347.06      122.06    135.07 o 
   8  13   6     4864.52     5372.17    325.21 o 
   9  13   6      486.48      513.23    134.10 o 
  10  13   6     2206.21     2299.17    239.32 o 
  -9  14   6      532.97      -43.36    123.00 o 
  -8  14   6      359.92      481.23    177.33 o 
  -7  14   6      245.88      464.71    168.48 o 
  -6  14   6      127.56      257.50    129.81 o 
  -5  14   6     2095.68     2062.68    274.14 o 
  -4  14   6     1168.85     1133.26     93.71 o 
  -3  14   6     2384.43     2641.81    347.89 o 
  -2  14   6      882.65      822.57    107.63 o 
  -1  14   6     1217.50     1182.46    223.89 o 
   0  14   6      254.13      162.46     63.84 o 
   1  14   6      130.93      118.81     56.92 o 
   2  14   6      233.70      136.30    109.46 o 
   3  14   6       10.04       21.14    108.33 o 
   4  14   6      346.06      340.56    152.45 o 
   5  14   6      188.79      132.00    126.05 o 
   6  14   6      102.38      151.32    144.62 o 
   7  14   6      318.00      550.13    190.93 o 
   8  14   6      307.98      351.19    169.85 o 
  -5  15   6     1795.97     2140.67    291.09 o 
  -4  15   6       90.57      124.76    114.17 o 
  -3  15   6      970.65      967.19     92.10 o 
  -2  15   6      362.97      354.40     78.69 o 
  -1  15   6        7.38      -53.31     53.31 o 
   0  15   6       93.01       85.31     61.84 o 
   1  15   6     1214.95     1066.10    195.04 o 
   2  15   6       21.75       -1.09     96.11 o 
   3  15   6     3960.76     3702.10    373.12 o 
   4  15   6       15.14      152.02    129.09 o 
 -22   1   7      359.76      241.33     90.52 o 
 -21   1   7      105.22      161.41     81.04 o 
 -20   1   7      973.70      769.63    131.20 o 
 -19   1   7       45.07      150.94     64.19 o 
 -18   1   7     1628.22     1701.92     97.18 o 
 -17   1   7     1631.30     1746.21     94.51 o 
 -16   1   7     5049.00     5000.19    138.96 o 
 -15   1   7     3821.90     3882.02    117.46 o 
 -14   1   7     5800.56     5588.68    135.26 o 
 -13   1   7       16.55      -21.86     21.86 o 
 -12   1   7     1890.51     1897.14     74.32 o 
 -11   1   7     2481.45     2549.88     83.03 o 
 -10   1   7     5390.07     5713.12    115.63 o 
  -9   1   7    17437.74    17570.73    224.94 o 
  -8   1   7    39692.45    39755.45    443.15 o 
  -7   1   7    11612.21    11679.59    192.81 o 
  -6   1   7    62260.34    62188.20    820.45 o 
  -5   1   7     2452.67     2694.36     84.43 o 
  -4   1   7    22238.84    23129.61    404.84 o 
  -3   1   7    40911.82    42715.62    992.05 o 
  -2   1   7     2714.28     2586.42    107.97 o 
  -1   1   7    45194.86    45808.48   1794.58 o 
   0   1   7    91708.83    93509.13   2930.21 o 
   1   1   7    12169.16    12483.92    321.38 o 
   2   1   7    36445.93    35999.58    859.70 o 
   3   1   7     2200.60     2189.21     79.13 o 
   4   1   7     3717.67     3238.78     88.54 o 
   5   1   7      766.29      906.25     48.99 o 
   6   1   7      561.27      645.08     43.38 o 
   7   1   7       10.81       -9.10     20.91 o 
   8   1   7     1477.95     1585.69     87.12 o 
   9   1   7        3.67        4.32     23.35 o 
  10   1   7        4.05       45.02     44.18 o 
  11   1   7     3955.03     3974.90    146.72 o 
  12   1   7     2508.17     2521.97    134.87 o 
  13   1   7     4458.46     4397.34    178.55 o 
  14   1   7     1105.30     1040.70     96.68 o 
  15   1   7     3853.90     3786.82    186.79 o 
  16   1   7      348.02      209.14     64.50 o 
  17   1   7      282.20      267.51    140.11 o 
  18   1   7     1550.00     1418.81    173.97 o 
  19   1   7     1221.06     1093.32    207.44 o 
  20   1   7     1486.42     1597.86    192.82 o 
 -21   2   7     1128.96     1034.58    166.93 o 
 -20   2   7       26.31       28.11     60.44 o 
 -19   2   7     7632.29     7669.03    256.16 o 
 -18   2   7       65.66       62.12     53.22 o 
 -17   2   7     9260.68     9317.45    227.11 o 
 -16   2   7      656.24      670.40     70.43 o 
 -15   2   7      799.14      824.15     62.36 o 
 -14   2   7       14.43       -4.47     29.66 o 
 -13   2   7     3030.29     2903.37    108.03 o 
 -12   2   7     5027.22     4892.25    106.39 o 
 -11   2   7    13141.43    12932.61    199.60 o 
 -10   2   7    10676.31    10198.98    258.48 o 
  -9   2   7    20296.88    19994.72    266.36 o 
  -8   2   7     2966.10     3093.36     95.69 o 
  -7   2   7      494.78      497.18     32.64 o 
  -6   2   7     7733.05     7585.87    166.19 o 
  -5   2   7     3252.96     3298.71     83.72 o 
  -4   2   7    17849.65    17545.30    423.57 o 
  -3   2   7        1.76       -6.97     22.49 o 
  -1   2   7     1011.73     1157.16    100.56 o 
   0   2   7      143.32      115.03     28.26 o 
   1   2   7      495.55      494.79     53.88 o 
   2   2   7    60317.83    59039.29   1118.74 o 
   3   2   7     3708.98     3426.85    104.58 o 
   4   2   7    40634.20    40404.44    804.70 o 
   5   2   7     9559.99     9378.26    203.19 o 
   6   2   7     7016.40     6983.21    152.18 o 
   7   2   7     3491.10     3674.15    133.15 o 
   8   2   7       10.82       18.55     20.61 o 
   9   2   7      338.47      281.68     32.77 o 
  10   2   7    14027.84    14054.24    269.94 o 
  11   2   7     4492.66     4567.62    176.40 o 
  12   2   7     8226.58     8564.54    202.64 o 
  13   2   7     1294.68     1127.89     82.76 o 
  14   2   7       47.98       53.80     40.11 o 
  15   2   7       26.77       41.07     44.02 o 
  16   2   7     1017.22     1099.31     93.49 o 
  17   2   7      455.81      656.16    104.47 o 
  18   2   7     1599.63     1961.45    162.70 o 
  19   2   7     1531.33     1657.06    155.30 o 
  20   2   7     1129.76     1181.32    206.90 o 
 -21   3   7     3609.91     3879.94    271.21 o 
 -20   3   7        1.63       11.27     75.93 o 
 -19   3   7      300.02      167.46     91.27 o 
 -18   3   7       41.06       44.97     77.18 o 
 -17   3   7     2230.09     1848.90    132.96 o 
 -16   3   7       84.30      158.27     47.83 o 
 -15   3   7     8919.19     8584.71    221.01 o 
 -14   3   7      188.79      168.20     44.24 o 
 -13   3   7    15658.98    15570.60    270.46 o 
 -12   3   7       95.15      166.37     31.66 o 
 -11   3   7    15202.93    14265.74    216.30 o 
 -10   3   7     4432.65     4430.19     98.52 o 
  -9   3   7      709.66      688.11     46.30 o 
  -8   3   7     3373.68     3612.00    110.82 o 
  -7   3   7     6295.49     6485.54    379.86 o 
  -6   3   7     1534.91     1797.66     70.39 o 
  -5   3   7    14633.14    13782.54    320.17 o 
  -4   3   7     8622.72     8634.53    147.04 o 
  -3   3   7    13981.84    14021.56    278.32 o 
  -2   3   7    38738.46    38472.71    647.25 o 
  -1   3   7    14532.12    13814.23    218.55 o 
   0   3   7    14045.92    13955.83    299.57 o 
   1   3   7     2774.89     2592.44    121.91 o 
   2   3   7     1781.02     1865.16     94.35 o 
   3   3   7     3401.88     3977.42    136.89 o 
   4   3   7    17915.63    18242.36    340.23 o 
   5   3   7     1945.36     2043.54     70.50 o 
   6   3   7    23351.91    22515.97    466.73 o 
   7   3   7     9410.32     9181.85    195.55 o 
   8   3   7    18879.20    19010.89    257.68 o 
   9   3   7     3342.01     3413.59     98.50 o 
  10   3   7     5333.62     5160.85    121.68 o 
  11   3   7     1061.95      993.65     59.24 o 
  12   3   7      588.68      480.60     56.33 o 
  13   3   7       29.64      -27.04     33.11 o 
  14   3   7     5912.44     5720.80    186.03 o 
  15   3   7      104.74      121.49     52.77 o 
  16   3   7     7464.89     7348.72    262.29 o 
  17   3   7       44.57       59.97     69.28 o 
  18   3   7     2382.21     2219.79    169.13 o 
  19   3   7       48.48       92.35     71.42 o 
  20   3   7      366.64      368.28     93.97 o 
 -21   4   7       69.02       73.75     85.36 o 
 -20   4   7     2069.42     2213.33    200.86 o 
 -19   4   7      343.20      372.59    100.76 o 
 -18   4   7      262.11      305.77     93.50 o 
 -17   4   7      406.53      382.06    110.51 o 
 -16   4   7     3366.67     3541.76    217.61 o 
 -15   4   7        9.60       56.59     45.80 o 
 -14   4   7    11623.85    10887.68    320.47 o 
 -13   4   7     2175.49     2260.04    116.44 o 
 -12   4   7     4735.90     4992.02    139.25 o 
 -11   4   7      230.76      264.09     41.70 o 
 -10   4   7     2612.38     2696.98     95.39 o 
  -9   4   7      824.81      861.24     58.98 o 
  -8   4   7     2340.28     2437.26    123.00 o 
  -7   4   7      879.35      884.44     46.96 o 
  -6   4   7     5487.72     5385.10     97.28 o 
  -5   4   7     1649.52     1658.55     85.30 o 
  -4   4   7        4.55      -18.37     18.42 o 
  -3   4   7     3782.88     3787.54     98.20 o 
  -2   4   7      309.09      293.53     33.83 o 
  -1   4   7    13689.73    13647.56    199.30 o 
   0   4   7     6411.10     6519.15    136.89 o 
   1   4   7    16358.36    16391.56    283.14 o 
   2   4   7     8051.74     8130.20    164.08 o 
   3   4   7       89.22       66.92     20.71 o 
   4   4   7      118.29      119.42     22.86 o 
   5   4   7     4450.70     4445.50    108.88 o 
   6   4   7      256.38      241.95     37.78 o 
   7   4   7    16662.40    17139.26    234.97 o 
   8   4   7     4648.41     4385.79     99.11 o 
   9   4   7     4985.99     4843.29    107.89 o 
  10   4   7     6777.81     6488.20    266.19 o 
  11   4   7       46.91       20.61     31.45 o 
  12   4   7      428.68      442.96     77.73 o 
  13   4   7     3312.87     3110.90    401.48 o 
  14   4   7       22.62      -29.14     42.00 o 
  15   4   7     4202.03     3987.55    178.65 o 
  16   4   7      530.78      515.77    102.17 o 
  17   4   7      681.71      613.39    118.88 o 
  18   4   7       36.45      154.85    118.67 o 
  19   4   7      172.38      115.33     79.15 o 
 -20   5   7     3076.38     2765.57    212.58 o 
 -19   5   7      241.62      126.68     88.20 o 
 -18   5   7     4344.85     4194.52    589.70 o 
 -17   5   7     1496.13     1201.57    138.21 o 
 -16   5   7     2260.62     1841.72    167.52 o 
 -15   5   7     4454.37     4506.70    145.14 o 
 -14   5   7      991.17     1072.50     78.10 o 
 -13   5   7     2216.58     2358.44    117.06 o 
 -12   5   7     1677.96     1855.10    104.37 o 
 -11   5   7       32.38       75.60     34.21 o 
 -10   5   7     2416.43     2590.01    110.58 o 
  -9   5   7      968.08      908.07     55.75 o 
  -8   5   7      318.05      337.23     44.13 o 
  -7   5   7     1553.57     1646.90     63.83 o 
  -6   5   7     1586.54     1559.17     66.02 o 
  -5   5   7     5870.73     6397.41    241.45 o 
  -4   5   7      119.79      126.23     35.65 o 
  -3   5   7     2361.80     2096.48     97.15 o 
  -2   5   7     2582.05     2479.45     67.10 o 
  -1   5   7       36.90       41.00     13.52 o 
   0   5   7    12180.02    11681.47    215.59 o 
   1   5   7    10877.24    10976.41    326.64 o 
   2   5   7      501.94      503.84     42.01 o 
   3   5   7    25841.49    25305.78    407.80 o 
   4   5   7    13242.24    13165.46    196.92 o 
   5   5   7     1110.05     1218.33     48.75 o 
   6   5   7    14400.49    14663.49    212.10 o 
   7   5   7      143.48      143.82     24.51 o 
   8   5   7    11007.73    11207.18    193.19 o 
   9   5   7    11403.03    11007.13    195.13 o 
  10   5   7      147.18      154.08     37.03 o 
  11   5   7    11353.87    11011.50    237.43 o 
  12   5   7     5108.99     4921.28    144.75 o 
  13   5   7     1031.06      945.83     86.24 o 
  14   5   7     4432.90     4424.90    168.52 o 
  15   5   7       40.20      -42.20     50.45 o 
  16   5   7     1092.64      812.13    113.31 o 
  17   5   7     1151.00     1293.20    287.06 o 
  18   5   7        8.70       -4.22     49.81 o 
  19   5   7      549.99      451.60     99.46 o 
 -20   6   7      564.45      738.76    115.26 o 
 -19   6   7      280.69      383.97     96.83 o 
 -18   6   7        4.38       50.55     67.77 o 
 -17   6   7       12.46      -14.86     84.06 o 
 -16   6   7      165.29      161.49     56.69 o 
 -15   6   7      767.35      877.02     82.86 o 
 -14   6   7     3251.32     3190.28    139.71 o 
 -13   6   7      862.50      984.21     83.27 o 
 -12   6   7    10738.30    11461.14    262.08 o 
 -11   6   7     1670.19     1779.57     98.82 o 
 -10   6   7    13016.82    13676.65    298.32 o 
  -9   6   7      134.64      137.89     34.66 o 
  -8   6   7     1772.77     1830.06     69.09 o 
  -7   6   7     2075.78     2255.26     70.79 o 
  -6   6   7     1388.37     1569.39     90.44 o 
  -5   6   7     7911.80     7883.55    174.36 o 
  -4   6   7    10751.25    10836.71    253.75 o 
  -3   6   7     5804.30     6305.93    174.75 o 
  -2   6   7    23545.33    24323.56    461.23 o 
  -1   6   7        8.96      -21.06     27.75 o 
   0   6   7     5694.24     5728.10    169.22 o 
   1   6   7      208.40      212.47     37.15 o 
   2   6   7        5.02       -5.03     18.39 o 
   3   6   7     1558.48     1545.21     58.63 o 
   4   6   7     2314.41     2249.36     56.90 o 
   5   6   7     2758.04     2768.84     65.15 o 
   6   6   7     2616.16     2888.93    110.07 o 
   7   6   7     2221.23     2209.12     71.85 o 
   8   6   7      181.86      212.44     26.22 o 
   9   6   7      558.26      560.45     39.45 o 
  10   6   7      802.19      718.31     63.07 o 
  11   6   7      482.64      606.76     51.66 o 
  12   6   7       23.91       13.38     55.75 o 
  13   6   7      522.43      510.69     55.48 o 
  14   6   7      460.93      431.65     45.63 o 
  15   6   7     2495.19     2043.34    130.37 o 
  16   6   7      373.24      560.21     81.40 o 
  17   6   7     3076.18     3264.31    165.84 o 
  18   6   7      199.75      289.65     70.88 o 
 -19   7   7       38.68       37.06     58.86 o 
 -18   7   7     4065.77     3963.99    191.78 o 
 -17   7   7      127.98      206.53     58.39 o 
 -16   7   7     3210.96     3143.63    146.30 o 
 -15   7   7       47.08       28.90     45.91 o 
 -14   7   7       41.93      125.54     49.66 o 
 -13   7   7      525.25      587.82     65.94 o 
 -12   7   7     3162.05     3145.60    123.89 o 
 -11   7   7     3610.84     3771.16    128.96 o 
 -10   7   7     7046.74     7056.39    176.53 o 
  -9   7   7       25.20       41.35     33.65 o 
  -8   7   7    10599.48    10555.07    203.85 o 
  -7   7   7     1628.49     1531.61     92.97 o 
  -6   7   7      549.53      536.90     48.37 o 
  -5   7   7     5438.79     5362.10    141.32 o 
  -4   7   7       48.70       33.30     33.19 o 
  -3   7   7     2657.87     2649.90    136.42 o 
  -2   7   7        6.57        8.74     26.43 o 
  -1   7   7     1502.68     1647.18     99.81 o 
   0   7   7     1876.56     1824.59     87.16 o 
   1   7   7     3812.32     3693.17    111.39 o 
   2   7   7     2752.28     2673.11     97.33 o 
   3   7   7    14043.56    13660.93    277.92 o 
   4   7   7     1910.79     1905.05     59.51 o 
   5   7   7     5967.49     5893.36    161.19 o 
   6   7   7      543.20      477.78     50.48 o 
   7   7   7       23.39       72.49     34.78 o 
   8   7   7      160.37      166.53     42.79 o 
   9   7   7     3984.00     3997.22    125.81 o 
  10   7   7      868.25      812.89     74.80 o 
  11   7   7     5970.68     5936.65    189.26 o 
  12   7   7       56.05       23.03     61.26 o 
  13   7   7     3347.11     3324.02    154.28 o 
  14   7   7       10.71      -36.11     79.59 o 
  15   7   7        3.88     -102.84    102.84 o 
  16   7   7       96.86       69.89    122.43 o 
  17   7   7      664.59      591.01    173.66 o 
  18   7   7      280.51      207.40    145.63 o 
 -17   8   7     2186.01     2639.69    271.98 o 
 -16   8   7     2532.44     2452.08    280.15 o 
 -15   8   7     3235.15     2666.72    290.23 o 
 -14   8   7     1161.13     1059.59    162.92 o 
 -13   8   7     2705.59     2693.73    233.99 o 
 -12   8   7       96.20       42.84     97.30 o 
 -11   8   7      505.88      425.35     57.18 o 
 -10   8   7     4154.91     4273.23    143.44 o 
  -9   8   7    11719.44    12164.19    250.84 o 
  -8   8   7    11852.14    11758.35    225.24 o 
  -7   8   7    39601.96    39772.58    579.31 o 
  -6   8   7     6413.20     6244.98    175.74 o 
  -5   8   7    12873.22    13081.43    264.07 o 
  -4   8   7     1111.51     1218.31     76.62 o 
  -3   8   7     1214.53     1286.34     78.75 o 
  -2   8   7     2645.11     2665.25    143.73 o 
  -1   8   7    11216.53    11086.70    232.42 o 
   0   8   7     8060.39     8052.96    222.27 o 
   1   8   7    26171.21    27103.17    457.90 o 
   2   8   7     1269.22     1346.83     77.73 o 
   3   8   7     6004.79     6029.92    149.92 o 
   4   8   7     1083.59     1098.71     61.31 o 
   5   8   7      247.10      282.91     57.90 o 
   6   8   7        9.23      -34.13     34.13 o 
   7   8   7      946.95      874.12     89.56 o 
   8   8   7       14.74       32.16     28.48 o 
   9   8   7     2092.36     2058.64    120.26 o 
  10   8   7      795.05      835.02    119.29 o 
  11   8   7       33.30      -10.77     38.40 o 
  12   8   7     4152.23     4015.26    152.82 o 
  13   8   7      633.82      674.69    197.37 o 
  14   8   7     3842.43     3578.17    220.21 o 
  15   8   7      108.81      129.90    147.40 o 
  16   8   7     1863.00     2182.26    257.53 o 
  17   8   7      313.15      542.26    162.60 o 
 -17   9   7      124.32       -4.17    128.34 o 
 -16   9   7      323.23      459.83    170.48 o 
 -15   9   7       27.00       58.39    135.37 o 
 -14   9   7      208.53      150.88    140.24 o 
 -13   9   7     1208.61     1363.95    291.90 o 
 -12   9   7     2163.31     2387.42    224.35 o 
 -11   9   7     3365.79     3300.83    457.43 o 
 -10   9   7     1788.40     1752.26    222.47 o 
  -9   9   7     2021.08     2090.85    150.30 o 
  -8   9   7        0.30       22.97     53.37 o 
  -7   9   7      347.30      378.64     62.66 o 
  -6   9   7      400.81      393.75     51.44 o 
  -5   9   7     5129.14     5349.31    152.87 o 
  -4   9   7      674.40      847.60     91.52 o 
  -3   9   7     7703.62     7783.91    200.36 o 
  -2   9   7      271.31      229.45     43.60 o 
  -1   9   7     4074.40     4217.42    159.96 o 
   0   9   7       52.39        2.43     32.91 o 
   1   9   7      303.93      336.76     52.84 o 
   2   9   7       81.24       33.00     32.70 o 
   3   9   7     3396.44     3041.22    120.53 o 
   4   9   7      317.07      270.80     71.83 o 
   5   9   7     2570.40     2524.16    155.71 o 
   6   9   7      896.97      933.59     83.61 o 
   7   9   7      302.35      166.71     62.92 o 
   8   9   7      129.97      128.58     68.04 o 
   9   9   7      718.50      744.99    125.20 o 
  10   9   7     1151.43      869.02    190.87 o 
  11   9   7     1515.34     1782.28    255.58 o 
  12   9   7      169.91      230.77    142.25 o 
  13   9   7      274.84      142.32    143.79 o 
  14   9   7       82.45      -32.67    118.32 o 
  15   9   7      166.89      258.26    141.79 o 
 -16  10   7       41.85      -57.15    141.25 o 
 -15  10   7      595.29      773.51    208.41 o 
 -14  10   7      978.64     1034.38    218.09 o 
 -13  10   7      400.88      225.03    166.88 o 
 -12  10   7     2774.65     3289.44    285.49 o 
 -11  10   7       82.25      233.95     86.50 o 
 -10  10   7     2273.60     2274.46    216.22 o 
  -9  10   7     1346.85     1388.55    122.56 o 
  -8  10   7      889.45      778.71    110.76 o 
  -7  10   7     2414.94     2540.41    107.88 o 
  -6  10   7       19.45       36.73     35.97 o 
  -5  10   7     3615.80     3416.23    171.69 o 
  -4  10   7     2766.57     2846.10    141.84 o 
  -3  10   7     3329.60     3579.74    158.76 o 
  -2  10   7     5607.26     6168.03    193.81 o 
  -1  10   7       45.03       83.89     39.18 o 
   0  10   7     1878.94     1791.54    112.28 o 
   1  10   7      960.60      923.95     91.98 o 
   2  10   7     1768.86     1801.19    108.39 o 
   3  10   7     1968.59     2100.72    159.27 o 
   4  10   7      666.37      788.88    107.19 o 
   5  10   7     1774.79     1553.95    148.23 o 
   6  10   7      944.99     1036.33    105.48 o 
   7  10   7     1288.50     1189.75    115.53 o 
   8  10   7      505.38      501.50     94.27 o 
   9  10   7      333.40      455.04    129.40 o 
  10  10   7     1806.08     1626.67    253.27 o 
  11  10   7       72.37      -23.81    125.54 o 
  12  10   7      657.11      671.38    187.80 o 
  13  10   7       85.24      152.60    145.72 o 
  14  10   7      754.64     1010.44    205.39 o 
  15  10   7      542.50      217.40    149.57 o 
 -15  11   7      119.37       71.46    146.80 o 
 -14  11   7      544.78      687.52    206.28 o 
 -13  11   7       75.24      -55.00    128.73 o 
 -12  11   7     1564.95     1765.58    276.18 o 
 -11  11   7     1362.78     1151.73    167.79 o 
 -10  11   7     1271.24     1210.16    171.64 o 
  -9  11   7      906.18      763.82    112.09 o 
  -8  11   7      582.14      471.38    122.71 o 
  -7  11   7       13.68       57.80     61.65 o 
  -6  11   7      579.21      603.72     67.81 o 
  -5  11   7     1829.76     1809.41    115.23 o 
  -4  11   7      437.03      506.68     70.12 o 
  -3  11   7     4177.15     4450.54    172.89 o 
  -2  11   7      202.28      213.71     55.50 o 
  -1  11   7     1274.37     1125.36     95.97 o 
   0  11   7      312.47      304.34     62.02 o 
   1  11   7     1522.68     1615.64    145.65 o 
   2  11   7       38.20       26.26     39.29 o 
   3  11   7     4257.77     4177.40    247.38 o 
   4  11   7       61.22       26.99     60.93 o 
   5  11   7     1154.06     1452.01    226.86 o 
   6  11   7      922.82      674.25    121.74 o 
   7  11   7        5.03      -44.08     58.03 o 
   8  11   7      984.11     1083.12    134.06 o 
   9  11   7     2381.44     2174.15    247.00 o 
  10  11   7       39.82      121.92    144.73 o 
  11  11   7     2986.13     3000.33    330.24 o 
  12  11   7      320.52      206.70    146.91 o 
  13  11   7      461.43      604.26    191.03 o 
  14  11   7      172.88      140.94    151.58 o 
 -14  12   7     6345.04     6907.88    488.96 o 
 -13  12   7      106.47      192.82    170.36 o 
 -12  12   7     3698.38     3928.19    409.41 o 
 -11  12   7       14.38       -5.39     89.03 o 
 -10  12   7      500.88      532.40    140.11 o 
  -9  12   7      569.05      702.19    197.92 o 
  -8  12   7      977.82      802.94    208.44 o 
  -7  12   7      369.87      304.93     93.37 o 
  -6  12   7     1584.67     1704.96    306.09 o 
  -5  12   7      130.36      160.85     54.42 o 
  -4  12   7     1445.13     1466.72    121.70 o 
  -3  12   7     1852.80     1660.79    119.32 o 
  -2  12   7     1930.42     1953.16    129.63 o 
  -1  12   7     4509.62     4331.60    180.02 o 
   0  12   7     2553.22     2535.95    145.97 o 
   1  12   7     3770.97     3550.99    247.63 o 
   2  12   7     1616.22     1724.34    108.63 o 
   3  12   7      184.29      254.30     83.49 o 
   4  12   7      379.19      286.96     89.37 o 
   5  12   7     3879.06     3528.37    242.00 o 
   6  12   7      345.64      362.00    141.43 o 
   7  12   7     7038.38     7717.49    356.80 o 
   8  12   7     1023.03     1176.39    169.91 o 
   9  12   7     3417.25     3759.23    289.53 o 
  10  12   7     1318.99     1367.44    254.15 o 
  11  12   7       28.40       70.15    136.80 o 
  12  12   7      102.50      -15.28    141.82 o 
 -12  13   7      309.19      412.81    206.66 o 
 -11  13   7     1974.92     2122.96    233.07 o 
 -10  13   7     1003.10      968.48    168.25 o 
  -9  13   7       90.93      180.46    139.68 o 
  -8  13   7      387.49      383.46    165.82 o 
  -7  13   7      584.89      446.34    172.69 o 
  -6  13   7        3.33       59.78    112.36 o 
  -5  13   7     3124.42     3240.23    173.29 o 
  -4  13   7      167.51      239.69    116.47 o 
  -3  13   7     4230.93     4385.35    322.30 o 
  -2  13   7      964.80      890.18    112.07 o 
  -1  13   7     1813.29     1713.79    196.49 o 
   0  13   7      517.69      376.28    109.72 o 
   1  13   7      147.03       39.27     85.87 o 
   2  13   7       79.88      -83.63     83.63 o 
   3  13   7      322.14      519.36    160.16 o 
   4  13   7       99.71       44.69    109.48 o 
   5  13   7      661.24      889.69    203.46 o 
   6  13   7      740.24      598.37    184.45 o 
   7  13   7      294.02      441.93    166.96 o 
   8  13   7     1196.26     1200.61    180.88 o 
   9  13   7       10.86      120.11    102.22 o 
  10  13   7      614.64      780.92    216.12 o 
  -9  14   7     1409.70     1306.28    267.25 o 
  -8  14   7      137.54      170.23    133.61 o 
  -7  14   7     1032.14      576.28    174.49 o 
  -6  14   7      504.36      512.17    164.76 o 
  -5  14   7       12.78      -86.55     86.55 o 
  -4  14   7      888.86      901.14     96.98 o 
  -3  14   7       23.49      -25.71     50.89 o 
  -2  14   7      338.46      235.35     75.96 o 
  -1  14   7        0.28       -5.97     60.04 o 
   0  14   7      650.70      460.42     85.59 o 
   1  14   7       33.53       65.71     50.51 o 
   2  14   7     2172.10     2429.64    304.15 o 
   3  14   7      689.20      122.89    122.85 o 
   4  14   7     3252.30     3115.93    358.25 o 
   5  14   7     1532.45     1724.03    277.36 o 
   6  14   7      291.58      240.67    147.65 o 
   7  14   7      693.60      690.66    211.93 o 
  -3  15   7     2306.37     2101.94    137.37 o 
  -2  15   7       20.80       -4.88     57.79 o 
  -1  15   7     1330.39     1429.49    260.96 o 
   0  15   7     1248.34     1216.56    112.92 o 
   1  15   7       59.70       77.09    100.72 o 
   2  15   7     1711.78     1825.89    261.26 o 
   3  15   7      245.32       32.40    111.42 o 
 -22   0   8     1962.37     2127.69    321.23 o 
 -21   0   8      865.99      652.02    205.26 o 
 -20   0   8     6095.83     5875.43    454.09 o 
 -19   0   8     1150.70     1379.38    252.63 o 
 -18   0   8      769.00      857.74    122.14 o 
 -17   0   8     4052.42     3890.80    235.18 o 
 -16   0   8     2052.91     1886.98    135.03 o 
 -15   0   8    12563.77    12501.99    322.52 o 
 -14   0   8     2460.84     2389.09    140.63 o 
 -13   0   8      352.42      308.58     62.55 o 
 -12   0   8        4.49      -18.64     32.84 o 
 -11   0   8     1102.98     1193.64     81.03 o 
 -10   0   8     1993.15     2091.76    111.08 o 
  -9   0   8    43749.82    44065.31   1090.12 o 
  -8   0   8      499.19      537.86     45.51 o 
  -7   0   8    57596.32    57936.41    945.83 o 
  -6   0   8       39.97       31.83     65.60 o 
  -5   0   8    37386.74    37901.56    907.50 o 
  -3   0   8     1664.79      313.60     66.76 o 
  -2   0   8    54724.16    57500.49   1850.87 o 
  -1   0   8   110506.02   108965.59   3419.80 o 
   0   0   8      961.23      418.27     74.78 o 
   2   0   8     1227.65     1121.10    127.33 o 
   3   0   8    33285.95    33420.45   1101.83 o 
   4   0   8    15304.74    15527.63    424.98 o 
   5   0   8     8191.17     8450.59    217.59 o 
   6   0   8     5980.89     5958.38    191.67 o 
   7   0   8    33455.60    34100.16    687.86 o 
   8   0   8     4587.68     4553.26    253.90 o 
   9   0   8    17170.77    17454.96    562.13 o 
  10   0   8     3630.09     3318.08    312.19 o 
  11   0   8     2749.12     3054.69    446.19 o 
  12   0   8     8899.87     8456.96    355.37 o 
  13   0   8      227.02      278.85     77.41 o 
  14   0   8     5350.05     4939.40    256.27 o 
  15   0   8      263.03      183.97     84.24 o 
  16   0   8      911.60      866.17    139.78 o 
  17   0   8     1092.77      963.15    217.43 o 
  18   0   8      550.87      798.90    204.55 o 
  19   0   8       49.35      117.72    125.03 o 
  20   0   8     5211.30     5624.52    518.75 o 
 -22   1   8       44.35       11.96     75.86 o 
 -21   1   8      132.47      165.62     94.49 o 
 -20   1   8     1850.31     1843.92    163.48 o 
 -19   1   8      714.83      854.85    115.23 o 
 -18   1   8     2848.23     2737.88    137.86 o 
 -17   1   8     1324.17     1320.61     99.53 o 
 -16   1   8     2625.91     2542.71    109.54 o 
 -15   1   8       17.41       71.05     34.58 o 
 -14   1   8      775.70      743.65     58.93 o 
 -13   1   8     2623.05     2329.88     91.73 o 
 -12   1   8     1172.52     1203.31     64.36 o 
 -11   1   8    10049.06    10020.68    193.57 o 
 -10   1   8     5006.22     5017.35    104.76 o 
  -9   1   8     6620.76     6787.99    113.74 o 
  -8   1   8    11336.05    12027.07    163.85 o 
  -7   1   8       24.37       33.41     17.69 o 
  -6   1   8     2845.56     3260.94     86.03 o 
  -5   1   8     1269.77     1099.83     88.96 o 
  -4   1   8      900.01     1040.79     66.85 o 
  -3   1   8    19565.46    20381.29    451.51 o 
  -2   1   8    24348.90    26046.81    876.00 o 
  -1   1   8     1183.45     1265.82    114.77 o 
   0   1   8      469.07      618.17     83.97 o 
   1   1   8     1228.07     1521.65     92.06 o 
   2   1   8    11516.71    11502.48    267.42 o 
   3   1   8     6032.52     5239.63    197.44 o 
   4   1   8     2238.21     2160.91     69.81 o 
   5   1   8    10306.48    10128.85    165.70 o 
   6   1   8        0.33       10.24     18.51 o 
   7   1   8      968.90      971.29     56.97 o 
   8   1   8      854.29      819.28     56.25 o 
   9   1   8     7509.61     7446.47    143.24 o 
  10   1   8     2487.76     2598.04    110.37 o 
  11   1   8    10812.69    10835.99    278.03 o 
  12   1   8     2763.20     2759.30    144.55 o 
  13   1   8      442.40      629.33     86.65 o 
  14   1   8      110.41       88.18     47.92 o 
  15   1   8        2.33       -7.28     43.85 o 
  16   1   8     1810.79     1999.26    142.77 o 
  17   1   8      159.13      112.74     77.18 o 
  18   1   8     2356.40     2414.62    227.18 o 
  19   1   8      293.70      221.50    105.24 o 
  20   1   8     1245.70     1366.33    265.09 o 
 -21   2   8      426.83      562.14    106.72 o 
 -20   2   8        9.73        5.72     66.71 o 
 -19   2   8       89.83      162.86     70.81 o 
 -18   2   8      533.95      656.58     83.74 o 
 -17   2   8      112.57      270.06     56.85 o 
 -16   2   8     3241.49     3308.25    171.67 o 
 -15   2   8      163.96      142.82     38.44 o 
 -14   2   8     6838.02     6604.31    152.47 o 
 -13   2   8      732.23      719.14     55.00 o 
 -12   2   8     6087.92     6137.92    116.87 o 
 -11   2   8       11.83      102.95     25.01 o 
 -10   2   8     1475.17     1533.85     60.54 o 
  -9   2   8     4847.67     5126.60    117.01 o 
  -8   2   8      347.29      393.18     30.92 o 
  -7   2   8     3744.72     3630.76     80.80 o 
  -6   2   8     6868.70     6685.09    205.95 o 
  -5   2   8       38.30       17.94     17.38 o 
  -4   2   8    30906.25    30429.31    727.58 o 
  -3   2   8     4641.32     4844.46    210.17 o 
  -2   2   8    53538.33    53816.98   1241.16 o 
  -1   2   8     2690.86     2520.28     88.11 o 
   0   2   8     2095.91     2504.90     90.08 o 
   1   2   8    10924.77    10663.32    217.71 o 
   2   2   8      270.62      278.53     37.10 o 
   3   2   8    15804.60    15774.01    269.37 o 
   4   2   8    15896.43    14906.11    549.43 o 
   5   2   8     6353.52     6324.43    136.82 o 
   6   2   8    10101.35     9744.99    197.67 o 
   7   2   8       77.94       83.31     29.18 o 
   8   2   8     4096.74     4005.81     88.45 o 
   9   2   8      101.46      110.38     24.59 o 
  10   2   8      459.21      512.78     52.58 o 
  11   2   8     2305.81     2322.74    110.77 o 
  12   2   8       96.81       64.01     38.78 o 
  13   2   8      631.54      697.54     67.48 o 
  14   2   8      127.87       48.09     46.53 o 
  15   2   8     4041.96     3851.87    196.90 o 
  16   2   8      167.71      267.81     91.12 o 
  17   2   8     2426.69     2880.89    190.98 o 
  18   2   8     1156.96     1271.08    244.26 o 
  19   2   8      576.47      732.39    148.33 o 
  20   2   8      373.38      249.08     94.06 o 
 -21   3   8      245.19      223.85    101.61 o 
 -20   3   8     2192.08     2124.04    414.43 o 
 -19   3   8      543.51      515.31    112.94 o 
 -18   3   8     5106.29     4673.77    252.80 o 
 -17   3   8     3725.83     3261.45    262.48 o 
 -16   3   8      688.53      721.13     87.36 o 
 -15   3   8     1899.63     2069.82    131.16 o 
 -14   3   8     2853.26     3014.81    153.79 o 
 -13   3   8      271.63      423.55     45.13 o 
 -12   3   8     7385.83     7450.37    136.17 o 
 -11   3   8     2284.86     2341.14     83.82 o 
 -10   3   8     3137.08     3132.08     81.23 o 
  -9   3   8    12591.04    12510.55    178.45 o 
  -8   3   8      114.36      155.23     29.90 o 
  -7   3   8     3486.21     3253.23    208.55 o 
  -6   3   8      244.32      232.21     28.16 o 
  -5   3   8     1907.08     2268.95     66.58 o 
  -4   3   8     6451.79     6620.13    134.62 o 
  -3   3   8     8228.74     8185.38    155.24 o 
  -2   3   8       59.70       37.47     18.41 o 
  -1   3   8     2110.21     2313.71     69.18 o 
   0   3   8      287.24      209.97     34.08 o 
   1   3   8     3591.17     3302.55     86.50 o 
   2   3   8      241.45      255.26     36.42 o 
   3   3   8    16769.19    16437.21    376.65 o 
   4   3   8     5376.93     5574.07    127.22 o 
   5   3   8     1977.01     2004.51     95.29 o 
   6   3   8    12789.39    12644.59    243.41 o 
   7   3   8     5899.43     5821.46    131.51 o 
   8   3   8     1608.76     1623.35     63.30 o 
   9   3   8    10111.29     9815.79    161.63 o 
  10   3   8     1309.05     1259.40     66.11 o 
  11   3   8     5976.31     6087.90    162.87 o 
  12   3   8     6409.21     6434.66    172.30 o 
  13   3   8      163.83      153.33     71.80 o 
  14   3   8     1787.75     1746.92    117.11 o 
  15   3   8     1258.21     1096.29    100.30 o 
  16   3   8       28.25      -55.18     55.18 o 
  17   3   8     2284.37     2199.26    168.74 o 
  18   3   8     1160.12     1031.19    122.60 o 
  19   3   8     1012.19     1336.67    139.49 o 
  20   3   8     1289.56     1228.53    242.82 o 
 -21   4   8      933.85      720.45    129.51 o 
 -20   4   8      526.89      546.35    114.74 o 
 -19   4   8      939.67      908.95    136.20 o 
 -18   4   8      828.24      692.29    180.45 o 
 -17   4   8      545.35      652.36    117.75 o 
 -16   4   8     8362.24     7923.76    253.28 o 
 -15   4   8     2799.27     2743.47    254.95 o 
 -14   4   8    13177.07    13030.13    266.07 o 
 -13   4   8    11874.12    11505.82    241.76 o 
 -12   4   8     9484.94     9604.53    208.64 o 
 -11   4   8     1670.89     1798.22    106.84 o 
 -10   4   8       63.54       64.47     30.13 o 
  -9   4   8      922.41      930.04     60.82 o 
  -8   4   8     3570.50     4044.89     99.24 o 
  -7   4   8     3628.34     3657.76    103.80 o 
  -6   4   8    18873.51    19872.72    259.12 o 
  -5   4   8     3196.26     3071.89    153.91 o 
  -4   4   8      420.36      366.51     33.89 o 
  -3   4   8      500.96      687.33     47.45 o 
  -2   4   8     3986.27     4174.77     96.62 o 
  -1   4   8     3202.86     3203.30     81.83 o 
   0   4   8     5429.00     5716.21    125.73 o 
   1   4   8     3172.22     3455.94     99.01 o 
   2   4   8     1111.13     1201.82     73.77 o 
   3   4   8      165.94      219.06     26.94 o 
   4   4   8      861.85      882.85     59.41 o 
   5   4   8    25917.55    25762.41    405.31 o 
   6   4   8    13994.15    14549.65    264.50 o 
   7   4   8    15022.24    14689.12    222.98 o 
   8   4   8     7756.27     7659.86    142.44 o 
   9   4   8     1556.85     1695.54     74.70 o 
  10   4   8     2190.89     2190.90     94.65 o 
  11   4   8     4222.47     4246.48    179.59 o 
  12   4   8      265.64      277.96     47.50 o 
  13   4   8     8819.39     8830.00    295.54 o 
  14   4   8     5284.25     5163.63    266.09 o 
  15   4   8     8520.14     8576.75    266.44 o 
  16   4   8     3159.64     2990.14    209.70 o 
  17   4   8     1795.62     1635.10    254.42 o 
  18   4   8     1217.90     1164.89    143.40 o 
  19   4   8       66.82       41.77     80.44 o 
 -20   5   8       15.73       30.03     79.61 o 
 -19   5   8      442.24      323.03     94.79 o 
 -18   5   8      441.27      421.59    100.03 o 
 -17   5   8      489.19      487.67     99.39 o 
 -16   5   8     2437.85     2304.99    140.30 o 
 -15   5   8     6423.67     6728.10    179.45 o 
 -14   5   8     3579.68     3542.79    189.68 o 
 -13   5   8     8283.06     8619.11    319.97 o 
 -12   5   8      328.93      318.28     55.63 o 
 -11   5   8     7422.64     7468.49    194.89 o 
 -10   5   8      118.25      104.42     38.21 o 
  -9   5   8      138.75       84.67     42.95 o 
  -8   5   8       22.81       14.73     22.86 o 
  -7   5   8     1367.58     1420.95     60.78 o 
  -6   5   8      448.98      478.94     40.99 o 
  -5   5   8    12166.60    12149.06    269.87 o 
  -4   5   8     1466.60     1388.34     85.92 o 
  -3   5   8    28210.46    27817.96    446.28 o 
  -2   5   8        6.15       -1.43     19.06 o 
  -1   5   8     5833.62     5932.05    114.48 o 
   0   5   8      534.11      486.36     76.20 o 
   1   5   8       68.61      114.47     39.12 o 
   2   5   8     3044.61     3397.34     98.34 o 
   3   5   8     6062.83     5985.00    132.33 o 
   4   5   8     2708.00     2594.72     74.68 o 
   5   5   8     6305.26     6457.91    109.42 o 
   6   5   8     7805.04     7797.00    151.26 o 
   7   5   8     4275.21     4674.40    105.65 o 
   8   5   8     4363.72     4318.08    104.42 o 
   9   5   8      322.56      368.82     39.53 o 
  10   5   8      151.76      188.29     45.62 o 
  11   5   8      992.03     1009.78     71.87 o 
  12   5   8     1246.90     1377.52     85.13 o 
  13   5   8     3159.86     3081.38    117.17 o 
  14   5   8     4180.61     4126.90    227.71 o 
  15   5   8     2754.53     2920.67    449.55 o 
  16   5   8     3806.95     3569.28    307.85 o 
  17   5   8      869.71     1068.32    127.06 o 
  18   5   8     2186.73     2170.40    150.52 o 
  19   5   8      178.52      230.65     76.76 o 
 -20   6   8      417.15      654.91    113.09 o 
 -19   6   8     5722.82     5745.71    262.24 o 
 -18   6   8     2054.02     1877.39    164.48 o 
 -17   6   8     4854.74     4550.38    223.78 o 
 -16   6   8     3403.40     3130.12    143.87 o 
 -15   6   8      291.16      212.32     56.51 o 
 -14   6   8        0.42      107.33     79.89 o 
 -13   6   8     2044.60     1925.93    112.12 o 
 -12   6   8     4567.61     5068.72    203.40 o 
 -11   6   8    11367.36    11760.93    263.93 o 
 -10   6   8     7779.86     8513.00    206.09 o 
  -9   6   8    12480.21    12204.18    217.41 o 
  -8   6   8     5617.59     5668.24    118.41 o 
  -7   6   8        0.94      -13.22     19.85 o 
  -6   6   8        1.94       -7.67     23.22 o 
  -5   6   8      972.99      947.75     63.36 o 
  -4   6   8     5916.34     6256.16    179.15 o 
  -3   6   8        4.63        6.42     31.23 o 
  -2   6   8     4408.12     4408.10    121.92 o 
  -1   6   8     2062.22     2238.34    175.52 o 
   0   6   8      333.94      382.62     72.35 o 
   1   6   8     2763.18     2799.08    148.66 o 
   2   6   8     8867.00     8742.57    164.60 o 
   3   6   8      928.68      821.18     51.38 o 
   4   6   8     6303.64     6312.37    107.04 o 
   5   6   8     1328.81     1281.31     61.55 o 
   6   6   8     1999.42     1992.15     99.13 o 
   7   6   8        5.15       19.15     19.03 o 
   8   6   8     9147.43     8962.14    164.20 o 
   9   6   8     1681.94     1828.82     68.27 o 
  10   6   8    16263.46    16153.15    265.91 o 
  11   6   8     5758.97     5823.72    151.02 o 
  12   6   8     7735.06     7772.43    222.06 o 
  13   6   8     3412.35     3643.82    182.03 o 
  14   6   8       42.53      -18.55     48.28 o 
  15   6   8       49.75       25.20     37.99 o 
  16   6   8      363.63      394.37     75.78 o 
  17   6   8     1006.56     1210.05    273.42 o 
  18   6   8     1516.11     1446.45    115.51 o 
 -19   7   8      593.43      577.80     91.69 o 
 -18   7   8       15.08      -33.98     58.20 o 
 -17   7   8       13.86      -37.03     52.53 o 
 -16   7   8      855.88      960.33     94.16 o 
 -15   7   8      365.14      379.40     91.18 o 
 -14   7   8      854.17      845.21     80.01 o 
 -13   7   8      100.87       64.40     48.06 o 
 -12   7   8      181.20      220.49     49.12 o 
 -11   7   8      985.44     1136.62     78.73 o 
 -10   7   8     5336.70     5634.88    154.55 o 
  -9   7   8      196.03      264.32     44.91 o 
  -8   7   8    18103.57    18137.79    305.57 o 
  -7   7   8     1644.07     1549.58     78.46 o 
  -6   7   8    13618.28    13822.74    245.32 o 
  -5   7   8     9702.02    10151.17    217.31 o 
  -4   7   8     4260.74     4224.05    125.10 o 
  -3   7   8    14815.38    14560.33    278.77 o 
  -2   7   8     4154.47     4051.22    121.68 o 
  -1   7   8     4532.26     4293.91    124.15 o 
   0   7   8    21897.09    22007.16    381.29 o 
   1   7   8      408.61      322.05     42.38 o 
   2   7   8     9842.39    10247.06    213.75 o 
   3   7   8     3885.80     3830.14    103.20 o 
   4   7   8      136.79      203.27     31.97 o 
   5   7   8     4602.76     4471.23     92.95 o 
   6   7   8     3643.08     3549.71    104.50 o 
   7   7   8       39.46      112.82     38.33 o 
   8   7   8     2522.49     2502.96    107.25 o 
   9   7   8        9.86       -3.63     30.85 o 
  10   7   8      639.67      741.80     73.58 o 
  11   7   8      753.07      811.38    103.22 o 
  12   7   8        0.51       47.32     49.50 o 
  13   7   8      591.38      604.88     79.99 o 
  14   7   8      182.74      110.00     81.47 o 
  15   7   8      666.14      851.98    180.27 o 
  16   7   8      635.78      848.37    187.81 o 
  17   7   8        8.34       39.59    127.29 o 
  18   7   8      116.81       -2.94    132.03 o 
 -17   8   8      431.40      263.52    149.20 o 
 -16   8   8       37.42      161.06    133.90 o 
 -15   8   8      249.87      117.17    136.01 o 
 -14   8   8       48.43        9.29     42.63 o 
 -13   8   8       24.71       80.81     63.07 o 
 -12   8   8      143.30      245.09     54.28 o 
 -11   8   8       13.95       53.87     41.17 o 
 -10   8   8      119.32      140.50     45.11 o 
  -9   8   8      735.20      784.41     66.03 o 
  -8   8   8       46.25       44.79     31.39 o 
  -7   8   8     1169.87     1228.13     73.33 o 
  -6   8   8        5.51        3.83     50.50 o 
  -5   8   8     2822.67     2900.70    118.30 o 
  -4   8   8      442.50      521.83     55.12 o 
  -3   8   8     1956.26     1897.63     96.86 o 
  -2   8   8      222.38      257.67     49.79 o 
  -1   8   8     4991.49     4866.38    140.76 o 
   0   8   8       65.35       86.48     32.82 o 
   1   8   8     2397.34     2590.90    139.52 o 
   2   8   8      151.54      147.59     35.80 o 
   3   8   8     1152.09     1026.73     67.38 o 
   4   8   8      382.76      379.07     48.51 o 
   5   8   8      212.04      158.03     50.44 o 
   6   8   8      182.36      233.39     55.23 o 
   7   8   8      263.29      196.96     63.23 o 
   8   8   8      110.75      112.73     43.12 o 
   9   8   8      403.98      452.46     58.59 o 
  10   8   8       49.64      104.25     56.09 o 
  11   8   8      239.33      312.60     57.21 o 
  12   8   8      208.81      182.53     58.61 o 
  13   8   8       34.83       70.67     78.70 o 
  14   8   8      104.44      -84.93     97.02 o 
  15   8   8       47.53      101.79     86.78 o 
  16   8   8        1.94      -20.99    119.27 o 
  17   8   8        0.06      -73.62    122.06 o 
 -17   9   8       82.28      -47.56    130.97 o 
 -16   9   8     1591.00     1229.05    226.91 o 
 -15   9   8       96.19       35.10    140.89 o 
 -14   9   8      939.68      842.43    192.25 o 
 -13   9   8       24.56      121.34    102.92 o 
 -12   9   8      299.11      277.21    114.29 o 
 -11   9   8       29.42      101.52     93.12 o 
 -10   9   8     3758.97     3927.93    256.17 o 
  -9   9   8      521.63      489.48     55.08 o 
  -8   9   8    17318.87    17917.98    539.27 o 
  -7   9   8        7.28      -14.12     30.84 o 
  -6   9   8    12213.71    12459.28    267.25 o 
  -5   9   8     3184.17     3229.12    129.18 o 
  -4   9   8      531.53      630.07     61.39 o 
  -3   9   8     8507.12     8779.46    209.27 o 
  -2   9   8     6446.46     6211.56    242.01 o 
  -1   9   8     1664.03     1580.02     92.35 o 
   0   9   8    20557.93    20545.04    436.09 o 
   1   9   8       63.94       29.75     36.08 o 
   2   9   8    11165.23    11501.13    274.27 o 
   3   9   8        2.21      -28.01     28.01 o 
   4   9   8     3010.04     3082.96    192.01 o 
   5   9   8     2315.13     2296.37    140.46 o 
   6   9   8     1689.88     1841.55    121.50 o 
   7   9   8      748.77      939.44    112.88 o 
   8   9   8     3742.45     3800.44    134.25 o 
   9   9   8      585.97      616.49    290.51 o 
  10   9   8     1908.50     1557.55    234.20 o 
  11   9   8     1085.16      958.96    201.03 o 
  12   9   8       91.33      110.46    132.96 o 
  13   9   8     1139.41     1270.66    226.04 o 
  14   9   8       51.46      257.73    136.27 o 
  15   9   8      625.86      605.23    163.95 o 
 -16  10   8      543.64      415.24    176.92 o 
 -15  10   8       53.41     -122.45    128.08 o 
 -14  10   8      301.35      602.34    193.83 o 
 -13  10   8      809.77      486.31    190.37 o 
 -12  10   8     4086.49     3180.61    263.40 o 
 -11  10   8     2216.89     2607.79    196.45 o 
 -10  10   8     6220.26     6373.25    288.75 o 
  -9  10   8      784.36      884.04    102.12 o 
  -8  10   8     1974.32     2037.39    103.43 o 
  -7  10   8       21.72       86.05     38.61 o 
  -6  10   8     2679.20     2700.51    124.44 o 
  -5  10   8      138.47      113.34     40.12 o 
  -4  10   8     6225.79     6522.41    202.78 o 
  -3  10   8       29.19        8.59     57.85 o 
  -2  10   8     7135.10     7233.96    214.23 o 
  -1  10   8      958.69     1020.21     86.65 o 
   0  10   8       88.68      116.45     43.07 o 
   1  10   8      206.54       76.78     40.76 o 
   2  10   8     6722.19     6463.35    202.01 o 
   3  10   8      243.90      272.58     45.06 o 
   4  10   8     7180.02     6748.15    269.62 o 
   5  10   8      323.92      450.24     89.94 o 
   6  10   8     1244.30     1067.96    109.05 o 
   7  10   8       39.25       10.54     53.43 o 
   8  10   8     1925.89     1949.68    164.53 o 
   9  10   8     1808.08     2057.29    205.80 o 
  10  10   8     4489.69     4679.74    404.16 o 
  11  10   8     1741.21     1263.19    229.98 o 
  12  10   8     2453.09     2562.84    306.56 o 
  13  10   8      435.47      480.43    182.37 o 
  14  10   8      146.63       85.12    139.73 o 
  15  10   8      161.80      155.64    141.22 o 
 -15  11   8     4379.95     4231.03    412.52 o 
 -14  11   8     1814.23     1536.19    270.80 o 
 -13  11   8     4251.91     3985.19    394.73 o 
 -12  11   8     1626.21     2351.74    317.96 o 
 -11  11   8     1172.34     1194.54    177.66 o 
 -10  11   8        0.80      -75.48     82.94 o 
  -9  11   8       42.95       28.50     85.48 o 
  -8  11   8       46.79      298.47    247.86 o 
  -7  11   8     3280.26     3296.69    144.24 o 
  -6  11   8      542.53      537.50     95.31 o 
  -5  11   8     2612.54     2783.09    217.00 o 
  -4  11   8       88.20       93.56     46.42 o 
  -3  11   8     2886.80     2947.17    236.83 o 
  -2  11   8        0.89        4.29     39.56 o 
  -1  11   8     2275.48     2500.20    142.15 o 
   0  11   8       10.58      -16.69     54.17 o 
   1  11   8      274.74      279.03     68.21 o 
   2  11   8      269.76      274.66     53.10 o 
   3  11   8      648.79      787.76     63.61 o 
   4  11   8     3370.29     3358.42    225.42 o 
   5  11   8     3255.20     3289.04    225.46 o 
   6  11   8     6425.66     6346.67    281.96 o 
   7  11   8     3264.86     3330.45    193.55 o 
   8  11   8     2475.38     2335.23    187.10 o 
   9  11   8     1237.12     1153.98    170.24 o 
  10  11   8        0.05      -79.80    118.72 o 
  11  11   8        7.80      218.60    151.08 o 
  12  11   8     1110.19     1273.23    242.08 o 
  13  11   8      733.89      669.79    204.54 o 
 -13  12   8      866.28      881.20    230.63 o 
 -12  12   8      618.47      437.57    197.00 o 
 -11  12   8      143.81      260.14    111.88 o 
 -10  12   8       56.58       43.73     97.96 o 
  -9  12   8       49.05       22.23    116.94 o 
  -8  12   8      265.90      -13.34    115.67 o 
  -7  12   8      749.08      832.71    150.32 o 
  -6  12   8        8.73       22.21     38.51 o 
  -5  12   8     1622.86     1705.01    117.65 o 
  -4  12   8       28.13        4.40     42.77 o 
  -3  12   8       93.78      195.68     57.11 o 
  -2  12   8        7.32      -14.26     40.44 o 
  -1  12   8      160.78      192.94     58.93 o 
   0  12   8      311.82      240.35     65.14 o 
   1  12   8       15.22      -41.96     41.96 o 
   2  12   8       86.95       93.36     55.57 o 
   3  12   8       67.06       24.58     63.21 o 
   4  12   8       73.15       64.66     73.58 o 
   5  12   8      497.85      487.80    194.73 o 
   6  12   8      467.01      292.22    154.41 o 
   7  12   8     1562.05     1695.81    196.05 o 
   8  12   8      679.14      366.12    123.36 o 
   9  12   8      143.75      159.91    105.04 o 
  10  12   8      434.24      216.46    160.26 o 
  11  12   8      217.30      384.00    169.75 o 
  12  12   8        1.35      123.08    155.66 o 
 -11  13   8       67.00       27.96    110.86 o 
 -10  13   8     1545.37     1686.39    275.92 o 
  -9  13   8      845.38      998.09    234.57 o 
  -8  13   8        3.08       43.88    120.74 o 
  -7  13   8     1428.54     1564.93    256.80 o 
  -6  13   8      473.48      480.92    157.15 o 
  -5  13   8      214.92      271.72     74.93 o 
  -4  13   8       18.17        4.27     85.41 o 
  -3  13   8       33.92       68.84     62.04 o 
  -2  13   8      206.96      159.81     73.57 o 
  -1  13   8      147.29       47.85     59.21 o 
   0  13   8      168.56      118.70     65.14 o 
   1  13   8     1303.77     1225.35    117.94 o 
   2  13   8      200.35       72.45    109.67 o 
   3  13   8      488.41      189.61    131.86 o 
   4  13   8     2282.83     1881.85    288.74 o 
   5  13   8      269.74      137.51    129.01 o 
   6  13   8     2433.10     2297.09    325.59 o 
   7  13   8     1787.30     1384.54    266.75 o 
   8  13   8      622.36      725.12    154.09 o 
   9  13   8     3737.52     3664.78    291.64 o 
  10  13   8      679.57      901.83    220.76 o 
  -9  14   8        0.12       -4.00    116.28 o 
  -8  14   8       31.77      -18.04    105.90 o 
  -7  14   8      152.48      283.45    146.11 o 
  -6  14   8     1458.92     1657.64    262.49 o 
  -5  14   8      159.06      259.31    134.67 o 
  -4  14   8     4041.80     4146.29    417.89 o 
  -3  14   8       19.72       77.68    114.81 o 
  -2  14   8     3146.97     3357.84    539.68 o 
  -1  14   8      176.91      174.01     99.41 o 
   0  14   8      223.29      207.56     70.57 o 
   1  14   8      801.20     1017.93     97.05 o 
   2  14   8     1223.32      795.55    183.44 o 
   3  14   8      183.64      152.71    123.78 o 
   4  14   8     4164.18     3625.36    390.51 o 
   5  14   8       90.26      -24.46    110.34 o 
   6  14   8     1693.04     1997.06    305.62 o 
   7  14   8        1.33       98.62    141.51 o 
  -4  15   8        1.92      133.80    109.63 o 
  -3  15   8      231.32      331.35     75.73 o 
  -2  15   8      294.60      287.83    116.10 o 
  -1  15   8       30.95       23.10     76.15 o 
   0  15   8      961.40      815.52    132.57 o 
   1  15   8      221.65      318.13    128.46 o 
   2  15   8      681.31      502.86    159.52 o 
 -21   1   9     4623.07     4418.63    255.45 o 
 -20   1   9      334.34      332.81     95.06 o 
 -19   1   9     2609.68     2828.49    323.68 o 
 -18   1   9      311.54      227.16     64.16 o 
 -17   1   9      312.54      374.52     59.07 o 
 -16   1   9      136.81       71.08     37.83 o 
 -15   1   9       29.36       15.62     32.42 o 
 -14   1   9       34.15       -1.61     28.15 o 
 -13   1   9     1700.35     1556.51     76.13 o 
 -12   1   9     2293.64     2333.15     89.57 o 
 -11   1   9       25.34       34.23     24.12 o 
 -10   1   9     8055.09     8172.65    162.54 o 
  -9   1   9      597.94      571.17     42.28 o 
  -8   1   9    17382.34    17244.25    218.39 o 
  -7   1   9     2309.95     2517.47    104.09 o 
  -6   1   9    14693.47    15269.73    264.08 o 
  -5   1   9    10466.49     9775.55    237.76 o 
  -3   1   9      448.48      135.22     74.01 o 
  -2   1   9    47506.99    46166.65    886.14 o 
  -1   1   9     1798.48     1930.54    108.19 o 
   0   1   9    78737.43       46.29     30.47 o 
   1   1   9    10131.78     9915.08    299.57 o 
   2   1   9    23753.19    22017.97    944.52 o 
   3   1   9    18306.26    17319.51    325.88 o 
   4   1   9     1794.03     1788.23     86.63 o 
   5   1   9     5249.20     5079.21    106.32 o 
   6   1   9    18990.45    18666.23    274.72 o 
   7   1   9        9.26        1.99     23.16 o 
   8   1   9    32824.96    31779.20    430.29 o 
   9   1   9     1295.24     1214.64     62.62 o 
  10   1   9     9038.82     9046.03    279.92 o 
  11   1   9       15.99       31.90     38.93 o 
  12   1   9     2022.15     2120.89    129.62 o 
  13   1   9      148.41      124.91     46.92 o 
  14   1   9        8.49       49.54     46.39 o 
  15   1   9      176.04      152.25     56.91 o 
  16   1   9      159.43      226.49     67.18 o 
  17   1   9        0.45       22.17     74.56 o 
  18   1   9      878.15     1002.72    158.56 o 
  19   1   9     1791.20     1660.21    193.66 o 
  20   1   9      769.11      689.83    140.44 o 
 -21   2   9      738.08      684.12    116.11 o 
 -20   2   9     1085.30     1094.06    130.06 o 
 -19   2   9     2201.79     2168.31    218.80 o 
 -18   2   9     6820.69     7075.01    243.15 o 
 -17   2   9     1034.99     1038.65    100.19 o 
 -16   2   9     3596.50     3672.64    152.40 o 
 -15   2   9       51.65       52.35     36.79 o 
 -14   2   9        6.46       59.59     31.16 o 
 -13   2   9     3839.28     3697.88    111.15 o 
 -12   2   9     8051.88     7995.05    156.20 o 
 -11   2   9     5326.17     5318.00    107.22 o 
 -10   2   9    13764.88    14038.99    198.70 o 
  -9   2   9        2.89       -9.76     22.16 o 
  -8   2   9     5727.17     5753.61    101.20 o 
  -7   2   9     2022.07     2138.51     78.85 o 
  -6   2   9     4377.23     4653.08    122.02 o 
  -5   2   9       43.07       42.84     22.31 o 
  -4   2   9    32212.27    32091.57    689.10 o 
  -3   2   9      574.69      502.75     58.56 o 
  -2   2   9    16037.75    15912.64    418.51 o 
  -1   2   9     3866.33     4010.72    121.81 o 
   0   2   9      702.37      904.48     63.58 o 
   1   2   9     3001.84     3219.74    117.79 o 
   2   2   9    19668.08    19260.15    350.29 o 
   3   2   9     5092.35     5057.19    134.84 o 
   4   2   9    10639.71     9642.00    192.21 o 
   5   2   9     2185.43     2096.79     61.33 o 
   6   2   9     2043.90     1949.74     68.99 o 
   7   2   9       24.10       66.94     22.47 o 
   8   2   9     5977.73     5915.89    112.97 o 
   9   2   9    11067.33    10879.26    192.02 o 
  10   2   9    14602.06    13782.15    271.56 o 
  11   2   9    17656.16    18106.08    391.44 o 
  12   2   9     1625.00     1698.04    134.08 o 
  13   2   9     3156.26     3090.24    138.24 o 
  14   2   9      666.08      741.77     74.79 o 
  15   2   9        0.12      107.48     47.51 o 
  16   2   9      342.08      437.32     87.75 o 
  17   2   9     5025.91     5278.16    240.86 o 
  18   2   9      445.83      249.82     83.56 o 
  19   2   9     5043.27     5080.00    254.14 o 
  20   2   9       71.00      186.96    120.50 o 
 -21   3   9      452.40      676.28    209.36 o 
 -20   3   9      361.43      269.45    102.90 o 
 -19   3   9       24.20       74.32     74.77 o 
 -18   3   9     1353.84     1501.79    168.43 o 
 -17   3   9      836.60      942.19    102.56 o 
 -16   3   9     5956.94     5989.35    303.03 o 
 -15   3   9     2775.86     2740.40    150.90 o 
 -14   3   9    13424.78    13746.26    325.66 o 
 -13   3   9     2936.27     2739.90     99.89 o 
 -12   3   9     3625.06     3678.27    107.18 o 
 -11   3   9       39.47       48.55     24.15 o 
 -10   3   9       89.78       67.18     23.94 o 
  -9   3   9     3627.01     3956.11     87.33 o 
  -8   3   9      781.13      814.04     69.38 o 
  -7   3   9    19334.88    19830.22    411.02 o 
  -6   3   9    21805.38    23249.99    366.56 o 
  -5   3   9    18319.88    19152.06    304.97 o 
  -4   3   9     4396.85     4386.64    115.67 o 
  -3   3   9    15456.52    15543.05    327.09 o 
  -2   3   9      237.40      293.21     29.57 o 
  -1   3   9      410.63      391.77     33.46 o 
   0   3   9     4117.78     4660.88    108.24 o 
   1   3   9     7519.87     7148.18    175.76 o 
   2   3   9       84.84       44.16     20.55 o 
   3   3   9     8407.11     8123.99    195.91 o 
   4   3   9       36.97       18.78     32.56 o 
   5   3   9    44161.14    43267.99    741.57 o 
   6   3   9     2682.74     2771.56    111.07 o 
   7   3   9     6473.12     6618.03    121.00 o 
   8   3   9     2914.90     2820.33     79.70 o 
   9   3   9      113.67       95.43     25.63 o 
  10   3   9       17.06       38.27     25.89 o 
  11   3   9     3591.57     3700.06    152.64 o 
  12   3   9      740.30      643.21     68.02 o 
  13   3   9    11011.37    11050.71    342.02 o 
  14   3   9     1658.88     1753.10    120.13 o 
  15   3   9    14838.99    14869.43    380.75 o 
  16   3   9     2119.60     1909.77    153.03 o 
  17   3   9     4446.14     4532.30    225.54 o 
  18   3   9      309.54      398.29     88.52 o 
  19   3   9        0.52      -16.28     67.16 o 
 -21   4   9     1306.37     1026.95    150.03 o 
 -20   4   9       67.57        5.46     93.94 o 
 -19   4   9      366.88      222.97    155.11 o 
 -18   4   9     1421.63     1345.89    153.71 o 
 -17   4   9      815.07      605.40    135.72 o 
 -16   4   9     2189.28     2247.05    141.88 o 
 -15   4   9     4749.33     4328.04    237.26 o 
 -14   4   9      905.25      935.41     74.08 o 
 -13   4   9     6390.60     6556.77    220.94 o 
 -12   4   9       95.63      142.99     38.99 o 
 -11   4   9     1156.35     1101.84     71.45 o 
 -10   4   9     1077.64     1220.91     80.44 o 
  -9   4   9      484.03      523.16     56.24 o 
  -8   4   9     6585.98     6874.17    131.34 o 
  -7   4   9    10099.30    10201.99    197.65 o 
  -6   4   9     4664.81     4748.88    102.75 o 
  -5   4   9    19972.49    19855.34    361.46 o 
  -4   4   9      288.25      253.42     25.75 o 
  -3   4   9     1133.09     1308.39     50.42 o 
  -2   4   9      266.22      262.50     34.73 o 
  -1   4   9     1559.97     1694.60     53.53 o 
   0   4   9       90.76       62.90     23.48 o 
   1   4   9      329.36      343.22     48.63 o 
   2   4   9       14.83       -6.67     21.42 o 
   3   4   9       29.65       18.66     27.96 o 
   4   4   9     2160.54     2040.41     90.28 o 
   5   4   9     1251.41     1299.03     62.57 o 
   6   4   9    13444.57    13562.16    228.68 o 
   7   4   9     1993.73     1988.83     95.49 o 
   8   4   9     4318.32     4321.42    102.01 o 
   9   4   9      119.51      110.09     31.84 o 
  10   4   9     1035.16     1034.69     67.99 o 
  11   4   9     1214.22     1370.82     83.12 o 
  12   4   9     1636.71     1742.51    117.06 o 
  13   4   9     1649.62     1778.94    206.73 o 
  14   4   9     6991.63     6172.66    217.43 o 
  15   4   9      819.22      784.63    156.32 o 
  16   4   9     5112.34     5142.86    247.55 o 
  17   4   9       88.64       32.42     66.54 o 
  18   4   9      592.12      768.16    124.25 o 
  19   4   9      344.59      236.47     89.47 o 
 -20   5   9     1908.12     1963.19    286.43 o 
 -19   5   9     1450.35     1349.06    157.43 o 
 -18   5   9      682.91      663.23    115.30 o 
 -17   5   9     3252.41     2865.16    306.80 o 
 -16   5   9     1239.49     1062.53    113.05 o 
 -15   5   9     2934.57     3111.21    141.90 o 
 -14   5   9     6252.97     6372.25    264.18 o 
 -13   5   9        0.83      138.34     71.67 o 
 -12   5   9    13171.51    13395.37    296.33 o 
 -11   5   9     5265.67     5502.54    163.85 o 
 -10   5   9     1807.64     1734.79     96.09 o 
  -9   5   9    14606.49    15158.64    256.23 o 
  -8   5   9     1679.60     1778.20     70.78 o 
  -7   5   9     2696.58     2984.20     87.33 o 
  -6   5   9    10534.06    10880.32    192.37 o 
  -5   5   9      339.72      350.04     50.23 o 
  -4   5   9     3520.07     3300.58    120.02 o 
  -3   5   9     1016.48      969.11     61.60 o 
  -2   5   9      707.67      729.17     56.45 o 
  -1   5   9     3338.47     3108.16    146.82 o 
   0   5   9       71.54       21.41     29.87 o 
   1   5   9      132.48      125.73     45.48 o 
   2   5   9      115.88      119.27     38.24 o 
   3   5   9     2375.15     2448.08     75.78 o 
   4   5   9     1980.86     2036.70     90.82 o 
   5   5   9       32.47       52.31     23.63 o 
   6   5   9     1879.80     1887.19     74.74 o 
   7   5   9     3896.80     3841.90     97.43 o 
   8   5   9      459.27      430.95     40.35 o 
   9   5   9     9310.60     9026.28    175.01 o 
  10   5   9     6778.22     6368.13    153.83 o 
  11   5   9       32.66       67.93     37.00 o 
  12   5   9     6784.70     6885.07    179.93 o 
  13   5   9     2374.67     2462.32    140.61 o 
  14   5   9      786.79      810.73    112.64 o 
  15   5   9     3468.11     3094.09    184.88 o 
  16   5   9        9.90      -36.24    143.48 o 
  17   5   9     2479.86     2348.74    192.67 o 
  18   5   9     2726.07     2382.56    285.10 o 
  19   5   9      264.40      157.16     62.27 o 
 -20   6   9       93.89      175.71     90.10 o 
 -19   6   9      548.14      389.48     98.12 o 
 -18   6   9        0.79        8.54     70.22 o 
 -17   6   9     1355.45     1036.90    128.39 o 
 -16   6   9       18.69       30.25     87.78 o 
 -15   6   9     1104.07     1024.64     90.73 o 
 -14   6   9     1251.06     1183.73     94.92 o 
 -13   6   9      506.35      411.53     84.30 o 
 -12   6   9      820.89      995.42     82.75 o 
 -11   6   9      329.59      421.81    109.09 o 
 -10   6   9       12.62       91.02     39.52 o 
  -9   6   9       52.30       92.06     30.68 o 
  -8   6   9     2065.06     2222.50     76.68 o 
  -7   6   9      474.16      551.10     55.55 o 
  -6   6   9     6767.66     6626.15    148.94 o 
  -5   6   9      908.55      953.47    110.71 o 
  -4   6   9    22264.40    22024.85    379.85 o 
  -3   6   9     2547.53     2513.42    123.84 o 
  -2   6   9     4758.25     4961.92    132.55 o 
  -1   6   9    11194.52    11148.18    354.97 o 
   0   6   9     1106.65     1037.16    104.96 o 
   1   6   9     4391.62     4330.26    180.74 o 
   2   6   9    17631.92    17166.80    309.95 o 
   3   6   9       39.76       14.61     24.09 o 
   4   6   9    23282.36    23379.75    343.23 o 
   5   6   9      475.90      449.60     48.16 o 
   6   6   9    12110.37    11937.00    192.77 o 
   7   6   9       34.46       78.09     42.52 o 
   8   6   9      200.58      161.33     29.78 o 
   9   6   9      282.09      249.31     35.34 o 
  10   6   9     2457.10     2303.58     84.06 o 
  11   6   9       52.61       73.29     36.07 o 
  12   6   9     2196.33     2016.98     95.78 o 
  13   6   9      322.91      309.26     49.54 o 
  14   6   9     1934.78     1815.36    157.52 o 
  15   6   9       70.14      127.06     59.61 o 
  16   6   9      879.11     1077.34     81.93 o 
  17   6   9      725.13      857.32    237.73 o 
  18   6   9      197.40      200.58     64.18 o 
 -19   7   9     2482.16     2924.48    250.57 o 
 -18   7   9      749.58      881.37    111.37 o 
 -17   7   9     2259.03     2360.45    138.04 o 
 -16   7   9      826.33      802.59     90.25 o 
 -15   7   9      229.91      288.65     60.38 o 
 -14   7   9       33.91       43.56     46.76 o 
 -13   7   9     1478.07     1451.06    141.80 o 
 -12   7   9     1748.72     1724.05    100.88 o 
 -11   7   9     5324.12     5543.59    161.47 o 
 -10   7   9     1436.92     1504.83    120.82 o 
  -9   7   9     4094.48     4039.78    135.72 o 
  -8   7   9     2046.05     2187.76     93.41 o 
  -7   7   9     1341.38     1474.59    119.77 o 
  -6   7   9       37.02       60.93     29.43 o 
  -5   7   9     3739.74     3741.90    120.04 o 
  -4   7   9      793.79      788.77     63.20 o 
  -3   7   9     6707.99     6597.35    173.11 o 
  -2   7   9     3809.71     3723.47    140.54 o 
  -1   7   9       28.46       17.80     32.15 o 
   0   7   9     3995.47     3791.69    118.03 o 
   1   7   9       18.10      -11.06     26.98 o 
   2   7   9     1555.32     1475.37     81.28 o 
   3   7   9     4304.20     4130.01    111.17 o 
   4   7   9     2378.99     2358.57    103.16 o 
   5   7   9     2102.98     2141.86     85.77 o 
   6   7   9      538.75      589.42     38.99 o 
   7   7   9       60.10       76.94     36.95 o 
   8   7   9     9879.58    10141.83    221.16 o 
   9   7   9     1089.34     1169.81     83.53 o 
  10   7   9     6048.02     6164.32    192.49 o 
  11   7   9     1896.52     2015.40    122.19 o 
  12   7   9     5182.30     5533.92    217.56 o 
  13   7   9      950.20     1096.95    224.75 o 
  14   7   9      123.40      197.51     87.89 o 
  15   7   9      208.89      314.57    141.38 o 
  16   7   9     1066.54     1191.47    212.49 o 
  17   7   9      131.87      291.67    154.43 o 
 -17   8   9      222.53       11.30    122.84 o 
 -16   8   9       25.99       68.30     70.21 o 
 -15   8   9     1032.13     1037.06    100.67 o 
 -14   8   9     1001.83      942.11     93.44 o 
 -13   8   9      111.38      143.74     55.55 o 
 -12   8   9     1195.07     1354.84    135.75 o 
 -11   8   9      261.72      270.64     65.90 o 
 -10   8   9       29.79       49.79     41.28 o 
  -9   8   9     7843.49     7681.50    192.35 o 
  -8   8   9      716.84      721.20     59.60 o 
  -7   8   9     8991.28     8859.91    260.76 o 
  -6   8   9     5171.47     5262.31    151.51 o 
  -5   8   9      187.20      208.79     40.33 o 
  -4   8   9     3624.83     3739.84    129.15 o 
  -3   8   9    10590.64    10507.72    237.35 o 
  -2   8   9     1241.56     1051.96     82.85 o 
  -1   8   9    37973.77    37517.38    843.35 o 
   0   8   9     1956.39     2034.10    101.38 o 
   1   8   9    28370.03    28593.05    484.14 o 
   2   8   9     5092.71     4909.53    140.07 o 
   3   8   9     3723.45     3678.07    118.81 o 
   4   8   9     2761.16     2890.09    106.37 o 
   5   8   9    10638.95    10732.79    277.75 o 
   6   8   9      289.63      285.41     59.67 o 
   7   8   9    21060.89    20307.86    501.68 o 
   8   8   9     1310.29     1326.78    128.71 o 
   9   8   9    11908.48    12363.70    322.41 o 
  10   8   9      118.14      110.99     44.41 o 
  11   8   9     1038.30     1090.96    148.13 o 
  12   8   9       68.67       90.90     59.53 o 
  13   8   9        2.44       43.04    100.21 o 
  14   8   9     1890.62     1865.13    197.41 o 
  15   8   9      535.67      788.10    174.85 o 
  16   8   9      779.21     1088.39    202.18 o 
  17   8   9      887.02      673.32    178.13 o 
 -17   9   9      640.75      947.35    204.91 o 
 -16   9   9      347.31      395.19    162.40 o 
 -15   9   9      116.10      139.09    140.97 o 
 -14   9   9       51.55      145.93    132.51 o 
 -13   9   9      445.95      324.90    185.31 o 
 -12   9   9      415.18      599.00    200.03 o 
 -11   9   9     2389.53     2558.07    263.15 o 
 -10   9   9      196.00      165.62     68.55 o 
  -9   9   9     2011.53     2191.22    140.01 o 
  -8   9   9      265.10      271.35     49.69 o 
  -7   9   9      212.41      202.75     44.72 o 
  -6   9   9       27.33       78.89     36.80 o 
  -5   9   9     3061.69     2740.24    121.67 o 
  -4   9   9      196.71      184.03     56.00 o 
  -3   9   9     5309.15     5708.84    247.96 o 
  -2   9   9        1.27       11.65     31.39 o 
  -1   9   9     1132.22     1182.35     82.42 o 
   0   9   9      219.55      114.43     54.66 o 
   1   9   9     3071.89     2865.50    161.50 o 
   2   9   9       97.66      152.25     43.06 o 
   3   9   9     6631.73     6561.07    187.07 o 
   4   9   9      466.65      399.75     88.24 o 
   5   9   9     3625.51     3990.03    179.25 o 
   6   9   9     1625.51     1725.68    158.08 o 
   7   9   9      111.70      199.65    143.10 o 
   8   9   9      111.08      121.27     41.77 o 
   9   9   9      205.30       97.77    132.27 o 
  10   9   9     1550.62     1520.67    171.93 o 
  11   9   9     1840.27     1970.85    358.51 o 
  12   9   9     1133.65     1256.97    222.12 o 
  13   9   9      860.31      768.90    187.49 o 
  14   9   9       15.92      -82.02    114.52 o 
  15   9   9        6.02     -102.35    115.30 o 
 -16  10   9      528.75      601.80    195.75 o 
 -15  10   9      759.63      651.41    195.35 o 
 -14  10   9       40.82      -86.83    120.70 o 
 -13  10   9      832.57      594.42    192.02 o 
 -12  10   9       13.52     -122.94    123.74 o 
 -11  10   9      761.52      650.23    112.72 o 
 -10  10   9      266.99      314.65    105.03 o 
  -9  10   9       43.49       81.59     38.25 o 
  -8  10   9     3126.15     3310.31    230.36 o 
  -7  10   9      118.68      116.29     40.83 o 
  -6  10   9     1533.70     1367.71    122.66 o 
  -5  10   9      968.78     1013.21     81.57 o 
  -4  10   9     4249.17     3996.27    147.68 o 
  -3  10   9     4059.11     3995.51    161.97 o 
  -2  10   9      362.25      368.02     61.27 o 
  -1  10   9     3107.22     2914.27    141.37 o 
   0  10   9       89.96       82.81     43.19 o 
   1  10   9      833.63      875.13     82.28 o 
   2  10   9     3147.86     3288.36    142.65 o 
   3  10   9      803.89      791.26     69.54 o 
   4  10   9     5462.40     5307.77    249.30 o 
   5  10   9      652.11      729.91    111.25 o 
   6  10   9     2985.72     2816.96    253.07 o 
   7  10   9     1911.39     1883.42    160.24 o 
   8  10   9      580.01      565.05    102.08 o 
   9  10   9     1810.84     1824.81    233.16 o 
  10  10   9        5.79      -67.49    110.87 o 
  11  10   9      766.73      475.55    173.65 o 
  12  10   9      189.79      187.14    143.83 o 
  13  10   9      349.72      445.11    175.11 o 
  14  10   9      856.59      978.95    206.57 o 
 -15  11   9      185.96      295.35    184.37 o 
 -14  11   9      187.71      232.04    168.17 o 
 -13  11   9      599.77      471.49    184.86 o 
 -12  11   9     1464.33     1425.21    254.61 o 
 -11  11   9     1987.12     2160.03    228.09 o 
 -10  11   9      609.18      719.50    142.07 o 
  -9  11   9     2796.40     2596.63    195.77 o 
  -8  11   9      127.12       84.76     46.60 o 
  -7  11   9      503.51      539.61     68.03 o 
  -6  11   9     1178.38     1237.18    107.64 o 
  -5  11   9     1883.74     1916.50    125.96 o 
  -4  11   9      436.48      354.94     67.20 o 
  -3  11   9     4271.92     4390.90    225.48 o 
  -2  11   9      584.65      443.40     66.63 o 
  -1  11   9      516.86      558.55     73.79 o 
   0  11   9       66.84      121.40     48.77 o 
   1  11   9      775.60      642.92    111.15 o 
   2  11   9      197.09      240.11     92.51 o 
   3  11   9     4408.93     4658.45    155.44 o 
   4  11   9      479.71      429.06    120.53 o 
   5  11   9     3044.90     2998.38    216.18 o 
   6  11   9       97.38      108.57     70.45 o 
   7  11   9      115.84       98.38     77.14 o 
   8  11   9      240.55      322.90     92.32 o 
   9  11   9     1514.40     1225.77    227.84 o 
  10  11   9     1853.97     1434.31    243.11 o 
  11  11   9     1006.22     1145.43    230.33 o 
  12  11   9     2155.28     2274.68    306.94 o 
  13  11   9        0.90       90.93    147.90 o 
 -13  12   9     4647.87     4743.25    449.82 o 
 -12  12   9        7.97      122.54    109.49 o 
 -11  12   9     1096.05     1182.90    182.53 o 
 -10  12   9     1581.94     1512.22    192.75 o 
  -9  12   9      728.74     1059.86    237.54 o 
  -8  12   9     3082.34     3041.81    363.44 o 
  -7  12   9     3776.44     3725.71    279.85 o 
  -6  12   9     1029.57     1202.81    182.66 o 
  -5  12   9     3237.02     3406.56    162.46 o 
  -4  12   9      370.70      483.88     73.52 o 
  -3  12   9       34.34        5.86     46.52 o 
  -2  12   9       11.35       22.98     43.15 o 
  -1  12   9     1001.49      803.20     87.69 o 
   0  12   9      279.08      242.69     59.03 o 
   1  12   9      635.11      679.18     80.61 o 
   2  12   9     1142.83     1084.72     88.65 o 
   3  12   9        9.82      -11.67     61.33 o 
   4  12   9     2120.95     2244.91    561.58 o 
   5  12   9     1240.25     1235.87    246.05 o 
   6  12   9     5668.08     7020.18    500.35 o 
   7  12   9     2127.68     2529.18    324.10 o 
   8  12   9     3722.70     3950.61    292.90 o 
   9  12   9      107.86        7.30     94.90 o 
  10  12   9      477.64      331.37    169.17 o 
  11  12   9      823.27      810.64    215.21 o 
 -11  13   9      246.06      195.31    123.46 o 
 -10  13   9        8.46       14.19     97.28 o 
  -9  13   9       23.88       36.26    120.83 o 
  -8  13   9      103.12       16.38    125.05 o 
  -7  13   9      484.40      315.93    150.65 o 
  -6  13   9      321.38      332.95     74.73 o 
  -5  13   9      510.85      565.29     89.32 o 
  -4  13   9      125.54      104.70     64.93 o 
  -3  13   9     1407.85     1399.18    141.26 o 
  -2  13   9        8.91       61.87     60.36 o 
  -1  13   9       79.22       99.07     64.16 o 
   0  13   9      179.89      175.30     70.27 o 
   1  13   9     1313.65     1419.53    126.99 o 
   2  13   9      618.25      535.86    174.03 o 
   3  13   9     2238.70     2711.17    339.77 o 
   4  13   9       65.62      111.69    123.90 o 
   5  13   9     3352.75     2779.31    361.44 o 
   6  13   9      245.62      424.60    175.23 o 
   7  13   9      939.14      928.20    160.68 o 
   8  13   9      544.67      406.55    197.68 o 
   9  13   9       10.54       29.60     98.52 o 
  -8  14   9     1811.37     1831.81    299.40 o 
  -7  14   9      101.88       84.02    125.97 o 
  -6  14   9       25.82      -56.44     93.13 o 
  -5  14   9     1252.89     1226.82    103.60 o 
  -4  14   9     1042.99     1102.42    234.44 o 
  -3  14   9      557.05      599.18    107.14 o 
  -2  14   9      574.74      568.50     98.79 o 
  -1  14   9      976.37     1097.52    167.19 o 
   0  14   9       24.52       -0.36     73.87 o 
   1  14   9      189.60      173.85     67.48 o 
   2  14   9      466.88      383.65    150.96 o 
   3  14   9      688.42      736.98    194.07 o 
   4  14   9      538.08      688.17    190.13 o 
   5  14   9      357.49      451.26    174.34 o 
   6  14   9       52.67       51.94    123.86 o 
   7  14   9      170.23      313.79    172.81 o 
  -3  15   9     1226.39     1149.82    119.76 o 
  -2  15   9     1150.29     1064.41    120.12 o 
  -1  15   9        0.56       -2.47     67.06 o 
   0  15   9     2220.47     2810.03    303.89 o 
   1  15   9     1080.12     1089.18    206.70 o 
 -21   0  10     3408.99     3615.94    416.38 o 
 -20   0  10     3771.03     3527.93    403.16 o 
 -19   0  10     4411.40     4368.73    436.31 o 
 -18   0  10      326.05      485.57     99.00 o 
 -17   0  10      278.97      396.40    160.79 o 
 -16   0  10     1468.21     1459.63    146.05 o 
 -15   0  10     3909.50     3823.92    221.49 o 
 -14   0  10    10398.30    10331.72    328.34 o 
 -13   0  10      933.75     1024.34     88.17 o 
 -12   0  10     6145.80     6087.76    182.90 o 
 -11   0  10      838.57      850.02     74.16 o 
 -10   0  10      628.70      641.22     63.43 o 
  -9   0  10     5838.05     5890.95    194.63 o 
  -8   0  10     1963.40     1970.17     90.23 o 
  -7   0  10     8139.75     8646.27    234.33 o 
  -6   0  10     6877.31     7362.25    361.26 o 
  -5   0  10       87.36      -30.67     46.26 o 
  -4   0  10     2542.53     2693.46    183.54 o 
  -3   0  10    43051.48    44230.27   1474.35 o 
  -2   0  10     2500.41     2302.88    162.86 o 
  -1   0  10   108344.94   108316.91   3426.47 o 
   0   0  10    39934.48    37800.59   1278.99 o 
   1   0  10    42560.61    39541.49   1340.06 o 
   2   0  10    20641.48    18452.99    704.38 o 
   3   0  10     4000.08     3838.73    162.35 o 
   4   0  10      292.84      285.28     44.34 o 
   5   0  10    17240.70    16589.33    377.57 o 
   6   0  10    28366.35    28959.72    602.77 o 
   7   0  10    76647.37    76071.73   1436.49 o 
   8   0  10    40583.50    40626.78    723.26 o 
   9   0  10    13954.43    13815.51    352.04 o 
  10   0  10     8493.54     8901.81    481.34 o 
  11   0  10     2507.98     2324.17    299.22 o 
  12   0  10     1264.67     1319.11    148.17 o 
  13   0  10     1164.83     1376.57    155.68 o 
  14   0  10      827.32      668.48    121.34 o 
  15   0  10      596.19      531.24    116.27 o 
  16   0  10     3901.60     3855.66    286.82 o 
  17   0  10     1614.76     1577.31    265.30 o 
  18   0  10      279.37      206.28    132.67 o 
  19   0  10     1961.31     2461.95    339.77 o 
 -21   1  10      264.93      376.67    127.96 o 
 -20   1  10      203.30      189.81     84.94 o 
 -19   1  10     1350.12     1207.19    246.13 o 
 -18   1  10      203.28      167.76     68.02 o 
 -17   1  10     1847.77     1726.28    120.31 o 
 -16   1  10       68.56        1.69     37.38 o 
 -15   1  10      528.80      527.48     57.62 o 
 -14   1  10      377.52      396.38     50.13 o 
 -13   1  10     3781.11     3532.00    123.17 o 
 -12   1  10      299.39      363.49     44.35 o 
 -11   1  10     6133.67     6112.77    137.57 o 
 -10   1  10     2628.45     2788.68     96.62 o 
  -9   1  10     2115.39     2277.48     73.78 o 
  -8   1  10      251.03      337.08     28.90 o 
  -7   1  10       28.86       44.58     21.42 o 
  -6   1  10      847.94      943.31    162.54 o 
  -5   1  10    33572.04    31127.33   2167.31 o 
  -4   1  10        9.68       -5.79     26.33 o 
  -3   1  10    12465.33    11896.81    350.53 o 
  -2   1  10     1679.40     1557.75    137.60 o 
  -1   1  10     2427.02     2086.74    243.20 o 
   0   1  10     3272.08     3461.49    147.26 o 
   1   1  10     2119.70     2197.91    185.71 o 
   2   1  10     5911.36     5291.93    168.87 o 
   3   1  10    13166.52    13151.62    342.77 o 
   4   1  10     8411.92     8550.79    159.85 o 
   5   1  10    19935.62    19663.65    336.71 o 
   6   1  10      536.50      607.19     47.52 o 
   7   1  10     4106.54     4093.66     94.81 o 
   8   1  10     4936.41     4997.95    109.02 o 
   9   1  10      278.64      232.52     33.69 o 
  10   1  10     7291.29     7111.16    176.25 o 
  11   1  10       38.25      -22.84     49.41 o 
  12   1  10     7573.18     7927.71    233.85 o 
  13   1  10        1.02      -37.46     37.46 o 
  14   1  10     1056.75      914.25    150.85 o 
  15   1  10       19.18       47.17     52.19 o 
  16   1  10      999.93     1066.67    128.70 o 
  17   1  10      155.47      213.94     96.36 o 
  18   1  10     2312.11     2956.76    464.81 o 
  19   1  10       17.15       35.02     87.03 o 
 -21   2  10      160.37       15.25     71.45 o 
 -20   2  10      403.10      473.09     96.06 o 
 -19   2  10     1058.93     1356.61    141.89 o 
 -18   2  10       14.37       78.34     59.78 o 
 -17   2  10     4693.66     4501.97    179.88 o 
 -16   2  10      430.50      350.26     92.61 o 
 -15   2  10     2119.84     2125.06    112.35 o 
 -14   2  10      855.88      877.57     63.60 o 
 -13   2  10      978.16      914.63     61.57 o 
 -12   2  10      556.23      597.16     43.39 o 
 -11   2  10     1557.25     1632.07     65.36 o 
 -10   2  10     4290.87     4465.84    125.53 o 
  -9   2  10      472.09      387.91     36.15 o 
  -8   2  10     7548.33     7553.40    204.56 o 
  -7   2  10     1606.82     1732.23     77.55 o 
  -6   2  10    10043.80    10415.77    174.84 o 
  -5   2  10    12310.72    12591.38    294.66 o 
  -4   2  10     2096.70     2114.34    116.69 o 
  -3   2  10    12977.04    12874.40    296.95 o 
  -2   2  10      353.49      377.93     45.85 o 
  -1   2  10      174.05       71.49     75.64 o 
   0   2  10    16864.40    16466.30    741.29 o 
   1   2  10     1249.23     1265.95     61.53 o 
   2   2  10    26189.32    25718.68    410.94 o 
   3   2  10    11944.77    12356.58    224.00 o 
   4   2  10    21170.05    21564.18    326.30 o 
   5   2  10    21169.03    21720.04    282.62 o 
   6   2  10     2339.09     2397.96     70.34 o 
   7   2  10     3317.84     3203.97     84.14 o 
   8   2  10      854.14      795.82     46.20 o 
   9   2  10        6.47      -20.03     24.34 o 
  10   2  10     4650.13     4580.05    136.94 o 
  11   2  10      198.89      236.89     47.40 o 
  12   2  10     4583.90     4463.96    185.19 o 
  13   2  10     2266.48     2360.65    123.74 o 
  14   2  10     1326.61     1141.82    116.28 o 
  15   2  10      629.88      752.10     88.85 o 
  16   2  10      660.70      674.79    101.59 o 
  17   2  10      450.50      431.90     94.78 o 
  18   2  10      117.02      172.78     78.71 o 
  19   2  10      147.02      212.54     82.98 o 
 -21   3  10       30.40       90.32     85.39 o 
 -20   3  10      905.62      891.05    193.38 o 
 -19   3  10     1915.26     1796.21    215.69 o 
 -18   3  10        6.95       22.87     76.80 o 
 -17   3  10     3464.14     3249.01    212.53 o 
 -16   3  10      374.02      351.85     69.38 o 
 -15   3  10      415.34      435.70     99.29 o 
 -14   3  10     7151.28     7260.64    219.19 o 
 -13   3  10     3812.92     3789.38    125.85 o 
 -12   3  10     8788.33     8877.46    199.14 o 
 -11   3  10    11394.42    11338.02    229.48 o 
 -10   3  10        4.77       61.39     25.71 o 
  -9   3  10    12296.79    12783.29    243.51 o 
  -8   3  10    10434.91    10738.05    175.57 o 
  -7   3  10        0.18      -25.00     25.00 o 
  -6   3  10     7963.50     8177.20    186.26 o 
  -5   3  10    12743.17    12745.12    241.69 o 
  -4   3  10     2110.83     2004.62    143.97 o 
  -3   3  10    24584.48    24503.57    351.01 o 
  -2   3  10        4.90      -12.31     15.39 o 
  -1   3  10     6869.88     6880.42    143.77 o 
   0   3  10     8859.29     9640.87    298.60 o 
   1   3  10     2377.26     2379.48     77.51 o 
   2   3  10      857.77     1023.91     59.21 o 
   3   3  10     8605.62     8362.42    171.35 o 
   4   3  10     1332.29     1210.85     73.20 o 
   5   3  10     7544.39     7582.47    191.96 o 
   6   3  10     1428.40     1465.35     87.98 o 
   7   3  10      493.33      465.54     37.74 o 
   8   3  10     2334.91     2436.60     77.61 o 
   9   3  10     1495.67     1647.81     73.92 o 
  10   3  10     6256.58     6054.09    131.19 o 
  11   3  10      323.38      283.38     48.09 o 
  12   3  10     2602.14     2549.34    134.16 o 
  13   3  10      852.31      765.45     82.41 o 
  14   3  10     1190.27     1200.15    102.34 o 
  15   3  10     2624.27     2641.61    151.87 o 
  16   3  10     1098.23     1238.79    129.19 o 
  17   3  10      505.39      423.84     93.77 o 
  18   3  10     3134.34     2564.35    355.87 o 
  19   3  10      100.73       14.82     68.52 o 
 -21   4  10      707.77      901.29    202.03 o 
 -20   4  10       63.17       58.96     81.60 o 
 -19   4  10      124.61      210.52     93.10 o 
 -18   4  10      170.12      169.92     83.00 o 
 -17   4  10     1890.63     1797.61    153.86 o 
 -16   4  10      164.21      309.02    100.04 o 
 -15   4  10     9058.09     8936.84    254.92 o 
 -14   4  10       17.87      -10.96     36.03 o 
 -13   4  10     9468.81     9695.59    218.36 o 
 -12   4  10     1944.43     2026.06    131.47 o 
 -11   4  10      525.74      589.94     64.12 o 
 -10   4  10     4643.29     4507.25    141.19 o 
  -9   4  10     9776.79    10004.72    226.65 o 
  -8   4  10     6066.05     6392.14    136.34 o 
  -7   4  10    30153.12    30449.15    466.50 o 
  -6   4  10      320.87      373.93     39.47 o 
  -5   4  10    15432.17    15515.88    273.89 o 
  -4   4  10      154.50      216.95     28.12 o 
  -3   4  10      588.60      697.21     50.59 o 
  -2   4  10      418.99      454.65     37.94 o 
  -1   4  10     9799.83     9680.92    156.62 o 
   0   4  10     7279.76     7696.92    144.87 o 
   1   4  10    14483.07    14319.02    281.27 o 
   2   4  10      388.45      388.14     40.66 o 
   3   4  10     8237.66     8102.78    155.00 o 
   4   4  10    11259.65    11152.02    248.49 o 
   5   4  10       28.36       28.62     25.56 o 
   6   4  10    19875.83    19707.66    309.58 o 
   7   4  10      532.53      559.63     42.25 o 
   8   4  10     8149.79     8072.93    161.18 o 
   9   4  10      186.37      177.27     35.28 o 
  10   4  10       10.64        2.51     30.63 o 
  11   4  10       48.49       53.18     37.66 o 
  12   4  10     3351.64     3515.29    156.91 o 
  13   4  10      238.06      139.06     53.31 o 
  14   4  10    12627.87    12580.15    342.48 o 
  15   4  10      725.70      627.85    110.35 o 
  16   4  10     7249.04     6773.50    400.61 o 
  17   4  10      929.79     1009.16    178.35 o 
  18   4  10      101.37      155.67     85.77 o 
  19   4  10      809.43      766.02    152.28 o 
 -20   5  10       26.37       87.60     84.52 o 
 -19   5  10      169.10      162.04     89.50 o 
 -18   5  10     1381.71     1111.93    141.75 o 
 -17   5  10       70.98       -8.00     78.45 o 
 -16   5  10     4846.66     4695.23    211.19 o 
 -15   5  10        1.02      -19.55     45.91 o 
 -14   5  10     5713.15     5995.24    187.89 o 
 -13   5  10      460.06      450.54     65.14 o 
 -12   5  10       20.65      142.47     43.55 o 
 -11   5  10       25.94       56.23     40.68 o 
 -10   5  10     3180.75     3199.43    171.93 o 
  -9   5  10     4272.99     4480.97    128.49 o 
  -8   5  10     6115.42     6420.06    130.11 o 
  -7   5  10     1710.61     1816.79     70.49 o 
  -6   5  10     7653.07     7870.04    159.24 o 
  -5   5  10     1261.48     1322.09     75.26 o 
  -4   5  10     7037.57     6979.63    161.96 o 
  -3   5  10     4667.12     4871.00    175.26 o 
  -2   5  10     2480.72     2394.06    100.44 o 
  -1   5  10      126.99      154.96     35.20 o 
   0   5  10     9921.27    10180.40    403.51 o 
   1   5  10     6988.19     6692.87    300.39 o 
   2   5  10    11193.10    11012.41    205.93 o 
   3   5  10    14594.13    14274.89    229.16 o 
   4   5  10     7546.24     7444.69    146.26 o 
   5   5  10    20032.05    19776.20    305.64 o 
   6   5  10     1060.64     1057.24     60.87 o 
   7   5  10    12867.63    12401.15    214.45 o 
   8   5  10     1123.28     1097.64     60.91 o 
   9   5  10       36.75       11.80     43.66 o 
  10   5  10      203.67      218.27     40.39 o 
  11   5  10     3440.28     3316.89    119.35 o 
  12   5  10      675.23      728.56     67.75 o 
  13   5  10     6026.00     6279.92    209.02 o 
  14   5  10     1142.22     1049.96    191.05 o 
  15   5  10     4186.59     4720.40    224.09 o 
  16   5  10       69.50      188.20     72.94 o 
  17   5  10     1192.65     1352.78    142.84 o 
  18   5  10        8.43       17.22     72.25 o 
 -20   6  10     1784.78     1904.96    243.78 o 
 -19   6  10      401.10      653.14    144.06 o 
 -18   6  10     2583.97     2480.88    192.36 o 
 -17   6  10        9.20       56.27     72.72 o 
 -16   6  10     2697.85     2385.28    144.51 o 
 -15   6  10      404.91      394.85     68.67 o 
 -14   6  10     1027.99     1289.15    103.69 o 
 -13   6  10     2183.88     2334.66    161.09 o 
 -12   6  10     9499.62     9688.48    240.56 o 
 -11   6  10     1807.74     1988.71    108.82 o 
 -10   6  10    14745.15    15197.97    314.18 o 
  -9   6  10        0.21      -25.47     25.47 o 
  -8   6  10     1875.63     1921.86     73.78 o 
  -7   6  10     7218.48     7345.18    160.90 o 
  -6   6  10     5042.25     5173.62    128.05 o 
  -5   6  10     4265.63     4301.94    154.36 o 
  -4   6  10    22678.33    22522.45    390.11 o 
  -3   6  10     1309.38     1318.08     78.32 o 
  -2   6  10    18250.16    18059.53    326.50 o 
  -1   6  10     1559.96     1523.84     82.51 o 
   0   6  10     1377.93     1506.57     99.82 o 
   1   6  10     3090.01     3274.43    109.05 o 
   2   6  10     2750.24     2785.32     93.17 o 
   3   6  10     3739.37     3670.15    109.38 o 
   4   6  10    11574.50    11308.38    195.82 o 
   5   6  10     2336.85     2285.06     92.27 o 
   6   6  10     4532.16     4660.79    107.83 o 
   7   6  10      915.60      901.39     68.68 o 
   8   6  10        9.39       20.57     25.52 o 
   9   6  10     8048.93     7902.91    161.70 o 
  10   6  10       80.20       46.29     30.60 o 
  11   6  10    10483.10    10673.52    235.32 o 
  12   6  10       58.72       68.99     51.99 o 
  13   6  10     3234.18     3212.32    216.91 o 
  14   6  10      333.91      267.67     68.40 o 
  15   6  10       74.15       80.68     70.99 o 
  16   6  10       26.57        1.90     51.84 o 
  17   6  10     4273.85     4152.27    194.40 o 
  18   6  10        1.56      -50.03     50.03 o 
 -19   7  10      382.65      374.75    154.64 o 
 -18   7  10     1844.82     2077.07    163.08 o 
 -17   7  10      135.52       64.62     59.15 o 
 -16   7  10        3.29      -27.29     49.58 o 
 -15   7  10     1308.86     1207.33     96.86 o 
 -14   7  10      137.70      180.52     55.04 o 
 -13   7  10      692.00      723.15     75.96 o 
 -12   7  10      119.42      120.86     46.08 o 
 -11   7  10        3.36       15.36     37.64 o 
 -10   7  10      217.78      267.80     72.74 o 
  -9   7  10        1.03        4.45     31.40 o 
  -8   7  10      338.22      426.99     47.74 o 
  -7   7  10      764.22      847.93     65.34 o 
  -6   7  10       17.22       18.85     26.59 o 
  -5   7  10       61.96      128.16     38.31 o 
  -4   7  10     6304.85     6176.47    161.18 o 
  -3   7  10       28.25       -5.82     40.02 o 
  -2   7  10    15476.70    14848.90    288.76 o 
  -1   7  10     7902.81     7889.18    186.68 o 
   0   7  10    12568.13    11990.65    245.80 o 
   1   7  10    14857.74    14735.55    286.32 o 
   2   7  10     2858.34     2723.85    135.19 o 
   3   7  10     9694.65     9478.79    217.76 o 
   4   7  10     2429.70     2537.76    121.56 o 
   5   7  10      282.06      289.35     40.86 o 
   6   7  10    15102.42    15130.20    232.48 o 
   7   7  10     5927.24     5987.13    188.74 o 
   8   7  10     7517.97     7550.82    176.67 o 
   9   7  10     7780.87     8119.19    189.39 o 
  10   7  10     1547.56     1699.43    110.34 o 
  11   7  10     3345.02     3510.23    291.72 o 
  12   7  10      257.03      284.52     93.32 o 
  13   7  10      349.83      388.24     97.65 o 
  14   7  10      517.70      672.87    110.65 o 
  15   7  10      252.76      173.99    133.12 o 
  16   7  10      144.38       18.79    125.71 o 
  17   7  10      504.69      410.75    167.04 o 
 -17   8  10       17.43      -14.77     50.52 o 
 -16   8  10        0.57       -7.52     52.56 o 
 -15   8  10       68.23       71.86     61.72 o 
 -14   8  10      233.05      162.90     63.08 o 
 -13   8  10        9.54       66.64     53.81 o 
 -12   8  10      501.93      500.12     76.31 o 
 -11   8  10      214.93      187.80     57.88 o 
 -10   8  10      479.08      508.70     67.24 o 
  -9   8  10       23.34       -9.00     35.13 o 
  -8   8  10      329.42      240.68     45.86 o 
  -7   8  10       14.40      -13.45     28.94 o 
  -6   8  10      562.42      488.31     56.31 o 
  -5   8  10      878.80      851.85     70.11 o 
  -4   8  10        2.55        5.30     29.23 o 
  -3   8  10      434.98      410.48     51.97 o 
  -2   8  10     1706.10     1686.18     94.31 o 
  -1   8  10      735.27      678.92     62.49 o 
   0   8  10      331.30      327.32     63.30 o 
   1   8  10      260.18      225.33     44.09 o 
   2   8  10       55.48       49.40     32.79 o 
   3   8  10       17.81       16.19     28.41 o 
   4   8  10      483.45      511.96     47.93 o 
   5   8  10      287.80      353.46     45.56 o 
   6   8  10      299.14      244.07     75.31 o 
   7   8  10     1164.44     1039.79    113.56 o 
   8   8  10      421.97      464.52     63.46 o 
   9   8  10     1739.08     1683.49    132.93 o 
  10   8  10      389.88      383.95     61.62 o 
  11   8  10      188.08      186.50     54.75 o 
  12   8  10       70.04       39.27     76.65 o 
  13   8  10       17.31       13.10     79.36 o 
  14   8  10       28.89       44.88     78.79 o 
  15   8  10        4.68      163.88    135.63 o 
  16   8  10        7.46       29.26    129.40 o 
 -17   9  10       67.18      -70.27    130.63 o 
 -16   9  10       30.27       36.92    145.76 o 
 -15   9  10     1421.34     1312.02    233.52 o 
 -14   9  10      103.12       32.97    139.35 o 
 -13   9  10     2741.31     2816.09    263.58 o 
 -12   9  10        0.14       38.04     42.78 o 
 -11   9  10     1338.10     1439.33    108.65 o 
 -10   9  10      606.09      494.67     66.46 o 
  -9   9  10        2.35       37.21     38.47 o 
  -8   9  10     2495.78     2648.78    133.36 o 
  -7   9  10      468.04      421.73     57.66 o 
  -6   9  10       42.53       54.07     34.33 o 
  -5   9  10       98.83       60.12     37.75 o 
  -4   9  10     3301.19     3275.96    215.93 o 
  -3   9  10     1434.97     1594.68    143.04 o 
  -2   9  10    12521.10    13010.27    295.88 o 
  -1   9  10     4723.51     4870.33    150.12 o 
   0   9  10    14065.54    13890.83    331.92 o 
   1   9  10     4896.74     4800.47    148.01 o 
   2   9  10     2080.92     1888.62    185.82 o 
   3   9  10     2683.66     2638.40    121.10 o 
   4   9  10     2498.04     2701.79    113.46 o 
   5   9  10       70.19       98.29     59.28 o 
   6   9  10    15561.43    15344.37    358.61 o 
   7   9  10     4415.31     4876.84    224.65 o 
   8   9  10    10065.35    10434.73    287.18 o 
   9   9  10     4313.63     4504.76    170.56 o 
  10   9  10     4322.52     4519.08    258.87 o 
  11   9  10     1351.34     1329.11    226.46 o 
  12   9  10       16.48       86.54    130.36 o 
  13   9  10       47.80      266.70    148.89 o 
  14   9  10      346.29      461.70    156.53 o 
  15   9  10      522.15      417.36    153.34 o 
 -16  10  10      870.42     1169.30    235.78 o 
 -15  10  10      126.37      306.29    165.41 o 
 -14  10  10      326.45      451.94    173.69 o 
 -13  10  10      352.02      266.11    161.48 o 
 -12  10  10     2464.89     2352.03    304.89 o 
 -11  10  10      727.52      728.54    121.53 o 
 -10  10  10     3901.52     3854.68    215.96 o 
  -9  10  10      127.08      183.67     45.06 o 
  -8  10  10      135.12      106.99     61.20 o 
  -7  10  10        0.22       37.94     39.84 o 
  -6  10  10     2695.65     2866.54    130.14 o 
  -5  10  10        0.05        9.96     37.28 o 
  -4  10  10    10150.38     9681.42    236.40 o 
  -3  10  10       42.78       77.53     44.51 o 
  -2  10  10     6086.93     6004.27    320.51 o 
  -1  10  10        3.81       -6.93     35.15 o 
   0  10  10      151.55      162.39     47.46 o 
   1  10  10     1415.63     1344.49    124.17 o 
   2  10  10     3317.48     3457.71    148.45 o 
   3  10  10     5082.35     4801.05    228.32 o 
   4  10  10     8626.85     8511.03    371.65 o 
   5  10  10     4217.09     4129.39    176.33 o 
   6  10  10     2266.50     2301.56    147.83 o 
   7  10  10        0.51      -55.00     61.69 o 
   8  10  10        2.03       -6.02     41.42 o 
   9  10  10     3379.00     3293.56    258.81 o 
  10  10  10      767.14      844.80    202.13 o 
  11  10  10     4740.31     5460.28    398.26 o 
  12  10  10      395.09      677.32    193.73 o 
  13  10  10     2238.05     2280.69    292.48 o 
  14  10  10        7.82      -34.96    130.54 o 
 -15  11  10       49.70      482.45    159.32 o 
 -14  11  10     4552.27     3685.33    381.41 o 
 -13  11  10      112.37      364.02    169.80 o 
 -12  11  10      756.74      734.50    206.01 o 
 -11  11  10     1397.72     1490.36    193.55 o 
 -10  11  10     1152.31      854.49    152.21 o 
  -9  11  10     1818.43     1432.37    189.08 o 
  -8  11  10     4792.46     5174.08    202.54 o 
  -7  11  10     2818.47     2742.96    258.28 o 
  -6  11  10     7203.06     7468.38    228.73 o 
  -5  11  10      228.42      249.31     58.02 o 
  -4  11  10     1735.47     1724.09    121.77 o 
  -3  11  10        5.58       20.28     43.16 o 
  -2  11  10      400.59      358.08     65.43 o 
  -1  11  10      524.22      572.60     74.28 o 
   0  11  10     2398.60     2511.33    143.80 o 
   1  11  10     1770.56     1752.30    119.89 o 
   2  11  10     8769.26     8815.96    267.25 o 
   3  11  10     2170.75     2096.32    104.32 o 
   4  11  10     2152.97     2678.51    257.36 o 
   5  11  10     5315.16     5206.21    340.17 o 
   6  11  10      463.30      531.69    104.23 o 
   7  11  10     1808.92     2293.64    187.26 o 
   8  11  10       61.88      154.78    102.25 o 
   9  11  10        5.17      -54.19    121.58 o 
  10  11  10        3.55       48.10    138.96 o 
  11  11  10      531.68      406.09    172.25 o 
  12  11  10       23.02      126.43    148.93 o 
  13  11  10     4145.53     3669.52    369.95 o 
 -13  12  10      466.20      336.12    178.84 o 
 -12  12  10      337.86      273.50    125.52 o 
 -11  12  10       47.85      -92.31     92.31 o 
 -10  12  10     1267.26     1346.73    187.77 o 
  -9  12  10      643.22      633.18    190.01 o 
  -8  12  10     1305.70     1331.49    246.71 o 
  -7  12  10     1543.97     1506.27    155.28 o 
  -6  12  10       11.54       -1.34     66.49 o 
  -5  12  10      288.80      295.42     66.66 o 
  -4  12  10        0.62       -7.19     45.85 o 
  -3  12  10        3.15        5.14     44.13 o 
  -2  12  10       65.18       91.42     49.03 o 
  -1  12  10     1264.66     1162.14    106.30 o 
   0  12  10      154.22      124.58     54.64 o 
   1  12  10     1696.56     1891.06    144.35 o 
   2  12  10       62.84       82.19     43.90 o 
   3  12  10      959.50      962.17    209.36 o 
   4  12  10       90.44      134.74    126.57 o 
   5  12  10        0.66      -35.54     94.92 o 
   6  12  10      627.17      675.30    198.51 o 
   7  12  10      251.86      379.39    118.64 o 
   8  12  10      721.32      763.75    172.62 o 
   9  12  10        1.89       27.29    138.38 o 
  10  12  10        9.82        4.04    127.45 o 
  11  12  10        0.41       14.52    141.44 o 
 -11  13  10     2847.61     2582.03    256.76 o 
 -10  13  10       51.26       22.03    128.76 o 
  -9  13  10     2289.16     2540.45    351.25 o 
  -8  13  10     3299.89     3351.85    395.77 o 
  -7  13  10      112.46       78.82    117.26 o 
  -6  13  10     5090.23     5463.88    221.31 o 
  -5  13  10      675.13      670.58    122.76 o 
  -4  13  10     1520.83     1339.86    141.40 o 
  -3  13  10     1494.27     1686.26    157.14 o 
  -2  13  10      203.73      230.60    205.12 o 
  -1  13  10     1485.54     1511.44    201.51 o 
   0  13  10      765.92      983.69    119.29 o 
   1  13  10      131.11       89.93     59.21 o 
   2  13  10      186.59      305.23    140.71 o 
   3  13  10        4.50       -8.06    108.94 o 
   4  13  10        5.48      -94.73     94.73 o 
   5  13  10       60.44       90.48    123.38 o 
   6  13  10       13.72       32.40    125.30 o 
   7  13  10      396.42      396.74    158.34 o 
   8  13  10       19.57      -37.31     94.17 o 
   9  13  10       36.04      101.18    104.16 o 
  -8  14  10      127.49      155.61    138.05 o 
  -7  14  10      306.49      456.62    171.10 o 
  -6  14  10     1006.75     1065.04    219.08 o 
  -5  14  10      624.86      607.65    107.67 o 
  -4  14  10     2639.05     2445.95    176.94 o 
  -3  14  10      764.55      809.34    111.07 o 
  -2  14  10      511.36      504.65     99.24 o 
  -1  14  10       48.31       11.81     60.33 o 
   0  14  10      376.04      466.36     85.58 o 
   1  14  10      160.58       58.29    109.52 o 
   2  14  10     2643.39     2724.34    332.35 o 
   3  14  10     1483.28     1764.20    282.38 o 
   4  14  10     2709.08     2960.66    363.40 o 
   5  14  10     2078.67     1804.90    297.95 o 
   6  14  10      513.85      758.33    219.87 o 
  -1  15  10     2233.14     2269.48    166.91 o 
 -21   1  11     1117.19     1015.69    134.88 o 
 -20   1  11     3845.41     3788.22    259.21 o 
 -19   1  11       72.69      128.33     74.65 o 
 -18   1  11     1882.07     2111.15    152.29 o 
 -17   1  11     4306.52     4530.87    282.13 o 
 -16   1  11      752.60      643.97     67.23 o 
 -15   1  11     5075.37     4833.56    155.56 o 
 -14   1  11     4983.49     5028.70    138.85 o 
 -13   1  11     7133.31     7114.41    198.32 o 
 -12   1  11     5668.33     5778.19    139.65 o 
 -11   1  11      317.39      369.86     34.48 o 
 -10   1  11      589.23      612.69     42.84 o 
  -9   1  11        6.61       20.52     22.32 o 
  -8   1  11     2093.45     2201.46     77.09 o 
  -7   1  11       88.28       38.66     22.50 o 
  -6   1  11      430.70      592.46     45.83 o 
  -5   1  11     1656.40     1757.51     74.03 o 
  -4   1  11       60.57       93.10     35.57 o 
  -3   1  11    11082.32    11174.44    272.95 o 
  -2   1  11    23860.19    23956.83    504.33 o 
  -1   1  11    34845.48    33645.29   1183.08 o 
   0   1  11     8718.63     8565.81    273.56 o 
   1   1  11    40123.11    39259.86    788.83 o 
   2   1  11      486.15      625.63     48.23 o 
   3   1  11      374.35      294.86     29.41 o 
   4   1  11    18116.26    18063.76    258.06 o 
   5   1  11     4088.07     4287.52     94.71 o 
   6   1  11    13126.04    13389.07    193.01 o 
   7   1  11    32891.21    33058.66    421.38 o 
   8   1  11     3207.13     3046.01     90.15 o 
   9   1  11    23622.60    23459.90    324.93 o 
  10   1  11       24.63       -1.44     30.84 o 
  11   1  11     8396.28     8451.11    240.69 o 
  12   1  11     3822.51     3865.48    194.41 o 
  13   1  11      661.93      491.78     72.10 o 
  14   1  11     4005.74     3825.75    191.33 o 
  15   1  11     4180.56     4360.72    210.41 o 
  16   1  11      445.59      425.45     93.16 o 
  17   1  11     3732.61     3703.27    286.79 o 
  18   1  11      237.17      460.30    122.55 o 
  19   1  11      324.51      314.50    112.40 o 
 -21   2  11       89.64       79.93     77.31 o 
 -20   2  11      913.83      780.17    113.93 o 
 -19   2  11     1299.57     1182.42    193.04 o 
 -18   2  11     2000.61     1976.06    146.69 o 
 -17   2  11      967.13      793.35     88.11 o 
 -16   2  11      559.57      557.53     74.76 o 
 -15   2  11       24.82        7.83     39.07 o 
 -14   2  11     2654.93     2460.30    127.20 o 
 -13   2  11     1358.54     1239.60     80.66 o 
 -12   2  11    22719.81    22594.92    332.61 o 
 -11   2  11      788.44      880.00     59.62 o 
 -10   2  11    23461.09    23487.18    316.12 o 
  -9   2  11     2633.68     2762.26     87.86 o 
  -8   2  11      238.16      205.38     34.18 o 
  -7   2  11        1.65       -4.19     22.08 o 
  -6   2  11     8449.60     8185.50    149.41 o 
  -5   2  11     2291.36     2179.32    105.54 o 
  -4   2  11    35352.55    34136.45    575.92 o 
  -3   2  11     1221.35     1193.42    107.55 o 
  -2   2  11    55002.05    52380.93   1262.15 o 
  -1   2  11      556.77      368.56     95.48 o 
   0   2  11     1800.61     1881.23     83.45 o 
   1   2  11     5735.89     6049.39    136.97 o 
   2   2  11    13013.20    12973.01    233.99 o 
   3   2  11     6711.63     6306.43    131.32 o 
   4   2  11    21977.54    22650.86    344.24 o 
   5   2  11    13104.44    13082.98    181.41 o 
   6   2  11     5120.04     4910.38     96.28 o 
   7   2  11      756.86      766.00     45.81 o 
   8   2  11      566.71      443.93     36.83 o 
   9   2  11     4678.77     4777.79    119.02 o 
  10   2  11      511.14      494.99     53.21 o 
  11   2  11     7615.58     7993.52    199.90 o 
  12   2  11       36.86       28.97     37.19 o 
  13   2  11     2858.70     2890.98    215.08 o 
  14   2  11       36.06       -5.85     42.18 o 
  15   2  11      311.97      234.00     65.82 o 
  16   2  11        8.40      -31.08     62.50 o 
  17   2  11     3979.02     3656.24    353.24 o 
  18   2  11      331.49      270.83     86.63 o 
  19   2  11     3532.73     3668.44    269.76 o 
 -21   3  11      241.20       28.14     87.25 o 
 -20   3  11      765.61      611.60    223.88 o 
 -19   3  11      278.63      225.03     92.90 o 
 -18   3  11     3246.02     3264.44    242.44 o 
 -17   3  11      748.40      675.91    125.76 o 
 -16   3  11     7580.50     7494.72    239.30 o 
 -15   3  11      124.04      118.17     52.22 o 
 -14   3  11     2214.29     2334.48    167.89 o 
 -13   3  11      309.65      341.56     51.30 o 
 -12   3  11      438.25      367.74     49.49 o 
 -11   3  11     1989.08     1882.69    102.38 o 
 -10   3  11    12835.56    13386.21    283.49 o 
  -9   3  11       25.85       28.78     29.07 o 
  -8   3  11    34751.29    35571.07    465.07 o 
  -7   3  11     2528.59     2738.43     89.32 o 
  -6   3  11    35858.09    35355.36    686.93 o 
  -5   3  11     1347.98     1424.98     58.71 o 
  -4   3  11     8158.76     8511.63    160.73 o 
  -3   3  11       96.98      122.50     25.35 o 
  -2   3  11     4622.14     4446.71    100.08 o 
  -1   3  11      136.60      120.43     25.12 o 
   0   3  11    38728.85    38960.65    666.03 o 
   1   3  11      247.46      224.60     29.75 o 
   2   3  11    25622.58    24725.25    364.66 o 
   3   3  11     3276.68     3257.53    106.41 o 
   4   3  11    29141.67    29117.03    475.31 o 
   5   3  11     6095.42     6472.70    158.78 o 
   6   3  11     4470.59     4809.70    101.15 o 
   7   3  11     1197.26     1274.47     58.30 o 
   8   3  11      498.54      506.24     56.66 o 
   9   3  11        5.49      -21.08     21.08 o 
  10   3  11     3784.61     3979.56    108.88 o 
  11   3  11      822.14      731.21     67.75 o 
  12   3  11     3097.88     3138.71    167.21 o 
  13   3  11     2054.24     1894.22    123.96 o 
  14   3  11     4788.99     4715.67    180.49 o 
  15   3  11     3411.53     3369.02    201.21 o 
  16   3  11      888.05      833.83    113.86 o 
  17   3  11        8.89       17.11     60.30 o 
  18   3  11       40.30       27.89     69.39 o 
  19   3  11      991.37     1212.65    139.34 o 
 -21   4  11      100.40       91.05    111.53 o 
 -20   4  11      287.66      188.00     95.65 o 
 -19   4  11       82.64       23.66     76.51 o 
 -18   4  11       20.60        3.43     94.18 o 
 -17   4  11     2696.95     2570.13    180.86 o 
 -16   4  11       19.44      135.40     68.72 o 
 -15   4  11     3174.14     3297.43    194.61 o 
 -14   4  11       44.24      -17.08     43.43 o 
 -13   4  11      937.55     1195.76     90.89 o 
 -12   4  11      843.66      961.28     80.52 o 
 -11   4  11      481.57      517.60     62.01 o 
 -10   4  11     1435.18     1406.50     89.12 o 
  -9   4  11     8104.62     8006.88    204.16 o 
  -8   4  11       33.04       59.61     26.41 o 
  -7   4  11    24420.37    25203.59    404.64 o 
  -6   4  11     2703.19     2727.99     89.04 o 
  -5   4  11    21239.24    21503.83    342.16 o 
  -4   4  11     2839.88     2630.09     99.32 o 
  -3   4  11     2429.65     2418.30     80.12 o 
  -2   4  11       12.85       74.18     24.35 o 
  -1   4  11    16320.14    16612.34    287.37 o 
   0   4  11        3.66        8.69     24.98 o 
   1   4  11    21587.81    21565.05    315.73 o 
   2   4  11     1807.36     1767.95     71.31 o 
   3   4  11     3152.44     2958.83     89.32 o 
   4   4  11        5.64      -37.89     37.89 o 
   5   4  11     1862.03     2054.96     87.85 o 
   6   4  11     2136.70     2224.65     90.91 o 
   7   4  11       94.02      112.31     27.77 o 
   8   4  11      214.83      199.32     34.53 o 
   9   4  11     1571.10     1566.40     76.61 o 
  10   4  11      741.90      709.10     60.41 o 
  11   4  11       66.36       31.85     34.58 o 
  12   4  11     1056.35     1014.70     96.03 o 
  13   4  11     1701.15     1559.99    120.16 o 
  14   4  11     3967.15     3773.85    175.55 o 
  15   4  11     1306.28     1232.49    143.60 o 
  16   4  11     1811.08     1808.47    170.24 o 
  17   4  11      961.60      699.10    118.89 o 
  18   4  11      134.68       89.39     80.51 o 
 -20   5  11      174.39      193.25     92.98 o 
 -19   5  11      299.91      249.94     94.32 o 
 -18   5  11       67.55       -8.89     69.79 o 
 -17   5  11      471.66      323.40    154.63 o 
 -16   5  11     1068.26     1018.26    114.57 o 
 -15   5  11       83.52      212.38     58.44 o 
 -14   5  11     3763.12     3441.74    165.51 o 
 -13   5  11     5174.31     5319.55    230.27 o 
 -12   5  11     1087.76     1237.30    141.58 o 
 -11   5  11    13382.21    13833.70    324.51 o 
 -10   5  11     7251.66     7146.48    190.14 o 
  -9   5  11     1908.36     2125.86    115.30 o 
  -8   5  11    13373.36    13202.49    230.89 o 
  -7   5  11     4998.64     5004.46    116.48 o 
  -6   5  11     7493.98     7786.77    141.36 o 
  -5   5  11    16663.95    16999.14    280.32 o 
  -4   5  11       90.63      137.38     34.42 o 
  -3   5  11    20491.15    20202.56    353.87 o 
  -2   5  11     4743.32     4567.57    126.95 o 
  -1   5  11     1006.42     1017.10     75.89 o 
   0   5  11    18085.56    17862.51    395.98 o 
   1   5  11      108.52      105.25    131.50 o 
   2   5  11     2845.36     2921.90     93.57 o 
   3   5  11     9534.03     9524.82    173.54 o 
   4   5  11        7.77       15.29     25.66 o 
   5   5  11     1638.95     1895.20     80.08 o 
   6   5  11      753.25      767.00     58.31 o 
   7   5  11      132.30      126.54     30.79 o 
   8   5  11      843.36      755.68     54.47 o 
   9   5  11      990.08      901.85     60.09 o 
  10   5  11     1965.88     2038.62     90.23 o 
  11   5  11      735.24      783.20     77.35 o 
  12   5  11      965.05      865.02     73.54 o 
  13   5  11     1233.71     1177.81    113.27 o 
  14   5  11       53.88        8.22     59.20 o 
  15   5  11      984.02      708.96    108.48 o 
  16   5  11     1231.18     1110.82    130.09 o 
  17   5  11        6.93      -20.31     63.86 o 
  18   5  11     2706.80     3145.66    214.35 o 
 -20   6  11      247.70      250.34    114.36 o 
 -19   6  11     3086.95     3406.95    277.17 o 
 -18   6  11     1673.47     1635.26    166.18 o 
 -17   6  11     1293.08     1433.35    150.35 o 
 -16   6  11     2201.90     2208.44    140.98 o 
 -15   6  11       10.54      -43.10     43.10 o 
 -14   6  11      133.53      113.55     54.48 o 
 -13   6  11        1.24       -8.26     40.59 o 
 -12   6  11       64.17      155.96     47.81 o 
 -11   6  11     3540.99     3590.29    181.04 o 
 -10   6  11      696.32      713.41     67.53 o 
  -9   6  11     5260.68     5258.47    150.97 o 
  -8   6  11        0.57      -22.80     22.80 o 
  -7   6  11     1963.51     2008.35     99.93 o 
  -6   6  11     1811.12     1721.26     82.58 o 
  -5   6  11     2626.04     2603.11    139.89 o 
  -4   6  11      376.25      355.51     47.75 o 
  -3   6  11      322.12      302.09     44.31 o 
  -2   6  11      125.10      133.93     36.90 o 
  -1   6  11     1164.70     1201.04    101.16 o 
   0   6  11     5111.32     5017.55    138.99 o 
   1   6  11    14371.89    14118.77    363.20 o 
   2   6  11     2718.33     2875.30    130.05 o 
   3   6  11    20069.09    19443.10    297.21 o 
   4   6  11      844.10      858.06     62.06 o 
   5   6  11    10790.17    10624.91    194.46 o 
   6   6  11      447.77      412.30     39.90 o 
   7   6  11      511.99      442.69     49.37 o 
   8   6  11     2774.48     2804.93     93.19 o 
   9   6  11     1136.10     1153.06     65.93 o 
  10   6  11     4874.80     5035.73    139.05 o 
  11   6  11     3172.70     3263.35    121.66 o 
  12   6  11     1781.17     1927.45    161.30 o 
  13   6  11     3218.18     3380.56    142.61 o 
  14   6  11       16.11      -29.87     50.56 o 
  15   6  11      563.20      727.68     96.42 o 
  16   6  11        4.54      -62.03     67.45 o 
  17   6  11       43.46       83.53     45.44 o 
 -19   7  11      960.71      938.03    124.51 o 
 -18   7  11      208.56      511.25    160.67 o 
 -17   7  11      141.11      168.03     65.36 o 
 -16   7  11      182.89      195.32     66.39 o 
 -15   7  11      221.16      171.99     63.27 o 
 -14   7  11       81.44      148.08     53.35 o 
 -13   7  11     4662.20     4808.08    189.85 o 
 -12   7  11      141.27      115.54     47.29 o 
 -11   7  11     6822.96     7037.97    359.90 o 
 -10   7  11      264.77      208.94     53.69 o 
  -9   7  11     3265.82     3445.80    135.40 o 
  -8   7  11       74.05       70.12     33.98 o 
  -7   7  11        0.40        2.83     27.03 o 
  -6   7  11       56.87       15.34     29.69 o 
  -5   7  11    11093.01    10703.37    234.32 o 
  -4   7  11     2466.01     2402.64    110.97 o 
  -3   7  11    24941.34    24230.51    423.94 o 
  -2   7  11      153.46      197.15     53.67 o 
  -1   7  11    12006.19    11945.72    249.79 o 
   0   7  11      370.48      342.27     46.85 o 
   1   7  11      412.08      345.29     48.33 o 
   2   7  11     1205.39     1138.26     68.11 o 
   3   7  11     4449.12     4236.91    123.56 o 
   4   7  11     6582.97     6463.81    248.40 o 
   5   7  11     1842.25     1909.03     88.33 o 
   6   7  11       17.82       26.36     32.32 o 
   7   7  11     6789.70     7034.28    161.34 o 
   8   7  11      189.60      134.66     30.48 o 
   9   7  11     1539.94     1469.56     65.82 o 
  10   7  11     1849.87     2050.71    196.38 o 
  11   7  11      277.50      297.83     62.18 o 
  12   7  11     2207.11     2249.46    136.79 o 
  13   7  11       32.08       82.35     78.59 o 
  14   7  11       55.74       33.18    117.10 o 
  15   7  11      280.47      609.63    170.67 o 
  16   7  11      679.46      709.79    187.56 o 
  17   7  11      325.55      269.10    156.24 o 
 -18   8  11      819.13      796.69    106.58 o 
 -17   8  11       13.00       34.28    110.66 o 
 -16   8  11     3514.47     3159.05    175.28 o 
 -15   8  11     2457.12     2499.16    171.61 o 
 -14   8  11     7542.26     7668.54    286.05 o 
 -13   8  11     5760.29     5792.37    223.73 o 
 -12   8  11     3180.90     3338.27    237.16 o 
 -11   8  11       58.02       39.45     79.91 o 
 -10   8  11       15.61       31.87     44.22 o 
  -9   8  11     3121.16     3158.70    200.48 o 
  -8   8  11      600.79      636.30     60.46 o 
  -7   8  11     4687.78     4524.17    133.67 o 
  -6   8  11     1577.72     1431.78     90.61 o 
  -5   8  11     1076.34      887.27     73.71 o 
  -4   8  11     3021.39     2710.84    203.18 o 
  -3   8  11     1183.34     1282.34     85.25 o 
  -2   8  11    14746.75    14719.12    299.10 o 
  -1   8  11     5598.69     5530.94    157.55 o 
   0   8  11    17884.11    18072.68    345.67 o 
   1   8  11     3071.40     3168.91    125.18 o 
   2   8  11     7871.67     7615.11    189.58 o 
   3   8  11      279.91      256.72     55.35 o 
   4   8  11     1302.95     1355.45     79.63 o 
   5   8  11     7038.55     7070.28    171.67 o 
   6   8  11    18281.61    18306.99    327.70 o 
   7   8  11     4839.26     4654.28    247.07 o 
   8   8  11    18026.54    17997.27    432.86 o 
   9   8  11      599.80      533.10     72.52 o 
  10   8  11     8705.71     8674.02    239.46 o 
  11   8  11      290.62      377.75    113.93 o 
  12   8  11      183.20      103.80     79.87 o 
  13   8  11     1300.41      866.79    123.85 o 
  14   8  11     1790.09     1821.67    161.74 o 
  15   8  11      708.48      786.57    176.34 o 
  16   8  11     3785.86     4370.18    337.26 o 
 -17   9  11      996.43     1215.58    219.36 o 
 -16   9  11       86.96      187.66    151.58 o 
 -15   9  11        0.43      230.21    150.19 o 
 -14   9  11      420.10      485.40     71.53 o 
 -13   9  11     1367.91     1440.82    119.35 o 
 -12   9  11      732.50      690.15    121.74 o 
 -11   9  11     2970.37     3566.06    168.02 o 
 -10   9  11        0.40       15.46     44.23 o 
  -9   9  11      969.55     1073.81     84.55 o 
  -8   9  11        7.63       23.62     38.22 o 
  -7   9  11      388.70      463.26     59.53 o 
  -6   9  11     1438.72     1454.28    137.32 o 
  -5   9  11     4131.58     4219.86    149.61 o 
  -4   9  11     2378.18     2357.70    120.56 o 
  -3   9  11     5526.26     5898.54    171.75 o 
  -2   9  11      607.89      707.26     69.85 o 
  -1   9  11     1436.82     1455.47     93.49 o 
   0   9  11       44.15       11.49     33.77 o 
   1   9  11     1984.54     1869.46    104.90 o 
   2   9  11     2553.54     2695.00    129.23 o 
   3   9  11     3521.73     3362.38    140.58 o 
   4   9  11     4701.04     4934.91    151.69 o 
   5   9  11      691.86      751.08    170.17 o 
   6   9  11     1156.74     1213.78    108.46 o 
   7   9  11      100.95      138.94     85.64 o 
   8   9  11       21.99        7.91     42.98 o 
   9   9  11       46.09       42.68     44.73 o 
  10   9  11     3374.11     3393.99    171.66 o 
  11   9  11       63.90       64.76    127.39 o 
  12   9  11     3515.37     2620.83    303.58 o 
  13   9  11       14.11      234.33    149.73 o 
  14   9  11     1064.63      982.92    189.42 o 
 -16  10  11     1327.41     1070.00    231.40 o 
 -15  10  11       87.59      263.22    166.23 o 
 -14  10  11     1670.89     1860.88    280.19 o 
 -13  10  11      171.53      172.08    145.45 o 
 -12  10  11      627.54      980.69    220.83 o 
 -11  10  11     1024.49     1100.46    161.62 o 
 -10  10  11       59.48       80.85     53.51 o 
  -9  10  11     1388.38     1402.55    105.52 o 
  -8  10  11        1.39       37.56     65.31 o 
  -7  10  11     2274.12     2221.82    169.16 o 
  -6  10  11      435.59      361.55     57.88 o 
  -5  10  11      808.69      831.58     78.18 o 
  -4  10  11     1570.63     1601.05    104.33 o 
  -3  10  11      745.79      775.97     74.26 o 
  -2  10  11     2172.95     2221.50    147.12 o 
  -1  10  11       84.88      118.61     47.73 o 
   0  10  11     1080.28      892.76    105.19 o 
   1  10  11     1141.59     1176.08     96.33 o 
   2  10  11      597.08      561.99     98.32 o 
   3  10  11     3416.03     3477.34    145.63 o 
   4  10  11       30.37        8.52     57.47 o 
   5  10  11     4810.92     5345.93    283.79 o 
   6  10  11     1174.04     1210.43    114.36 o 
   7  10  11      340.86      208.77     85.18 o 
   8  10  11     2411.75     2434.56    126.37 o 
   9  10  11        7.39       23.51     88.47 o 
  10  10  11     1280.81     1003.17    210.40 o 
  11  10  11     1331.61     1071.41    214.52 o 
  12  10  11      388.25      342.83    172.54 o 
  13  10  11     2297.76     2450.89    297.43 o 
  14  10  11       58.44      -69.66    124.85 o 
 -15  11  11       60.75      -99.07    134.15 o 
 -14  11  11       78.22      209.61    161.78 o 
 -13  11  11      939.06      899.02    210.73 o 
 -12  11  11      131.39      251.96    163.56 o 
 -11  11  11     3824.96     4216.62    304.52 o 
 -10  11  11       48.05      -29.67     89.44 o 
  -9  11  11      789.11      864.39     87.31 o 
  -8  11  11      625.99      657.41     87.34 o 
  -7  11  11      407.75      554.26     76.32 o 
  -6  11  11      654.85      698.85     84.63 o 
  -5  11  11     5988.75     5937.35    228.69 o 
  -4  11  11      280.68      266.45     63.18 o 
  -3  11  11     4829.40     4804.52    191.28 o 
  -2  11  11     2773.80     2848.15    157.91 o 
  -1  11  11      854.46      880.36     91.62 o 
   0  11  11      249.37      287.97     64.18 o 
   1  11  11      161.48      172.51     52.89 o 
   2  11  11     1027.41     1151.06     95.35 o 
   3  11  11     2065.82     2021.44    106.85 o 
   4  11  11     3520.00     3188.32    320.37 o 
   5  11  11      552.49      441.28    128.22 o 
   6  11  11      980.51     1143.49    138.49 o 
   7  11  11        5.52      -17.21     85.27 o 
   8  11  11        3.10       85.96     90.28 o 
   9  11  11      284.77      258.00    148.45 o 
  10  11  11     1080.36     1099.82    223.41 o 
  11  11  11      139.61      187.27    150.06 o 
  12  11  11     1020.11      917.80    226.13 o 
 -13  12  11      909.58      795.43    222.19 o 
 -12  12  11      962.93      946.34    171.32 o 
 -11  12  11     1492.76     1444.68    194.46 o 
 -10  12  11      527.82      567.34    137.61 o 
  -9  12  11     8571.47     8664.88    559.83 o 
  -8  12  11      110.36      123.03     56.73 o 
  -7  12  11    11200.66    11456.00    376.62 o 
  -6  12  11      595.74      457.90     82.00 o 
  -5  12  11     4831.13     5019.74    213.86 o 
  -4  12  11      280.45      183.05     65.81 o 
  -3  12  11      186.73      233.86     63.14 o 
  -2  12  11       67.95       78.14     52.67 o 
  -1  12  11     5867.85     5490.76    209.82 o 
   0  12  11       64.55      157.57     56.04 o 
   1  12  11    12034.91    11584.30    533.37 o 
   2  12  11      143.97      147.03     67.08 o 
   3  12  11     3261.03     3347.72    369.54 o 
   4  12  11       22.07       -9.56    101.70 o 
   5  12  11      504.34      386.99    160.89 o 
   6  12  11      375.56      315.82    114.00 o 
   7  12  11       92.45      205.50    113.46 o 
   8  12  11      528.51      556.93    134.13 o 
   9  12  11      141.29      -99.58    125.92 o 
  10  12  11       57.43      108.68    152.66 o 
  11  12  11      207.14       63.05    141.96 o 
 -11  13  11      365.00      511.53    148.48 o 
 -10  13  11     2054.87     1872.85    321.00 o 
  -9  13  11      269.59      220.66    169.08 o 
  -8  13  11     2898.69     2510.74    344.91 o 
  -7  13  11        0.00       -8.27     53.27 o 
  -6  13  11     1623.90     1531.68    197.04 o 
  -5  13  11      501.84      588.06    102.30 o 
  -4  13  11     1709.29     1701.88    206.08 o 
  -3  13  11      917.71      875.78    119.79 o 
  -2  13  11       18.28      -48.08     54.79 o 
  -1  13  11      409.95      283.26     79.23 o 
   0  13  11     1473.97     1725.97    258.83 o 
   1  13  11        8.34        4.36     53.25 o 
   2  13  11     4331.73     3989.31    404.40 o 
   3  13  11      111.22      132.74    131.10 o 
   4  13  11     2633.20     2823.04    358.37 o 
   5  13  11      830.84      806.11    214.34 o 
   6  13  11      440.68      368.67    158.74 o 
   7  13  11      666.72      577.63    140.10 o 
   8  13  11       23.00       47.84    103.52 o 
   9  13  11       92.48      261.05    172.63 o 
  -8  14  11      327.49      287.28    157.69 o 
  -7  14  11      396.98      686.41    188.19 o 
  -6  14  11     1756.39     1495.61    251.82 o 
  -5  14  11        1.09       49.35     70.96 o 
  -4  14  11     5934.76     5703.91    418.03 o 
  -3  14  11      225.35      211.58    124.52 o 
  -2  14  11     4722.27     4592.80    229.95 o 
  -1  14  11      333.83      274.27     84.70 o 
   0  14  11      676.69      647.62     96.58 o 
   1  14  11      182.77       89.48    118.61 o 
   2  14  11      450.68      460.39    173.97 o 
   3  14  11      196.05      269.14    154.96 o 
   4  14  11      654.98      364.37    174.84 o 
   5  14  11      160.01       70.07    133.81 o 
   6  14  11      620.17      515.90    189.34 o 
 -21   0  12     5792.19     5420.72    505.75 o 
 -20   0  12       73.05       67.12    133.54 o 
 -19   0  12     1141.27     1407.31    264.62 o 
 -18   0  12     2309.09     2354.86    196.64 o 
 -17   0  12     2990.96     2537.85    283.14 o 
 -16   0  12     7214.56     7132.12    283.49 o 
 -15   0  12    22529.17    21815.72    471.01 o 
 -14   0  12     6539.70     6524.04    210.39 o 
 -13   0  12    23276.50    23543.89    478.54 o 
 -12   0  12       22.77       84.29     41.26 o 
 -11   0  12     3807.73     4047.68    142.89 o 
 -10   0  12       66.80       93.83     42.47 o 
  -9   0  12     8357.03     8314.93    170.05 o 
  -8   0  12      117.52      123.10     68.40 o 
  -7   0  12    45121.22    45057.02    660.76 o 
  -6   0  12     2542.74     2361.26    104.05 o 
  -5   0  12    35547.43    34045.36   1392.18 o 
  -4   0  12    11983.14    12542.35    524.53 o 
  -3   0  12      855.81      802.33    120.87 o 
  -2   0  12    31592.94    31957.93   1115.84 o 
  -1   0  12     1805.51     2193.60    179.20 o 
   0   0  12    38173.39    39021.74   1346.26 o 
   1   0  12      873.78      920.22    133.81 o 
   2   0  12    14163.89    13592.12    575.09 o 
   3   0  12      151.89      181.66     43.35 o 
   4   0  12      724.25      637.42     68.06 o 
   5   0  12     4615.86     4381.14    141.20 o 
   6   0  12    27742.84    27691.70    520.97 o 
   7   0  12       25.04      -33.76     33.76 o 
   8   0  12    34286.31    34888.02    646.53 o 
   9   0  12      753.70      776.62     87.83 o 
  10   0  12     5665.50     5558.66    257.48 o 
  11   0  12     4347.45     4860.21    249.19 o 
  12   0  12     1890.88     2018.15    204.18 o 
  13   0  12     5153.91     5252.60    280.14 o 
  14   0  12    13745.58    13647.12    501.85 o 
  15   0  12      677.07      539.43    119.52 o 
  16   0  12     6694.13     6135.50    454.14 o 
  17   0  12       25.22      -54.46     93.97 o 
  18   0  12     2473.33     1947.38    308.56 o 
  19   0  12       16.14      -34.14    116.74 o 
 -21   1  12      231.58      270.06     95.18 o 
 -20   1  12      243.96      141.66     83.69 o 
 -19   1  12     1389.18     1323.65    205.84 o 
 -18   1  12     1043.67     1000.07    108.96 o 
 -17   1  12     1920.69     1879.22    195.08 o 
 -16   1  12      615.71      558.56     68.85 o 
 -15   1  12      302.61      284.32     58.27 o 
 -14   1  12      699.94      819.89     67.06 o 
 -13   1  12     7065.75     7293.39    167.07 o 
 -12   1  12      825.37      802.90     60.50 o 
 -11   1  12     8067.24     8123.40    145.43 o 
 -10   1  12       60.44       46.87     22.68 o 
  -9   1  12     8145.97     8190.04    151.52 o 
  -8   1  12     1294.37     1416.49     67.20 o 
  -7   1  12      985.93      908.34     53.64 o 
  -6   1  12     4262.68     4330.03    112.56 o 
  -5   1  12    11164.32    11040.51    185.82 o 
  -4   1  12    17275.42    17556.77    331.12 o 
  -3   1  12    16048.57    15825.06    364.22 o 
  -2   1  12    16813.65    16409.77    375.95 o 
  -1   1  12    12235.61    11589.87    492.50 o 
   0   1  12      480.22      430.76     68.56 o 
   1   1  12      989.77      971.04     67.46 o 
   2   1  12    17127.96    16888.56    265.58 o 
   3   1  12     1462.74     1456.46     64.77 o 
   4   1  12    13642.59    14214.73    216.50 o 
   5   1  12      891.17      788.56     42.82 o 
   6   1  12      311.30      344.05     34.33 o 
   7   1  12       27.83       20.97     23.74 o 
   8   1  12       18.31        2.76     23.36 o 
   9   1  12       17.45       14.60     28.08 o 
  10   1  12     2498.98     2721.14    121.59 o 
  11   1  12        4.73      -24.63     33.65 o 
  12   1  12     2754.84     3072.02    275.36 o 
  13   1  12        1.36       -4.86     47.64 o 
  14   1  12       37.86      122.22     55.74 o 
  15   1  12      561.75      556.65     86.51 o 
  16   1  12     1143.82     1225.98    170.80 o 
  17   1  12      390.71      363.69    115.39 o 
  18   1  12     2568.55     2709.98    389.18 o 
  19   1  12      426.35      487.24    129.70 o 
 -21   2  12      771.53      756.93    202.68 o 
 -20   2  12     1110.45     1220.51    174.68 o 
 -19   2  12     1211.42     1452.46    146.92 o 
 -18   2  12     3792.52     3664.29    196.83 o 
 -17   2  12      146.85      160.23     56.91 o 
 -16   2  12     3407.89     3143.79    155.71 o 
 -15   2  12      715.22      663.78     76.81 o 
 -14   2  12      188.96      194.91     49.74 o 
 -13   2  12     2243.12     2271.79    108.35 o 
 -12   2  12     1246.83     1286.48     68.15 o 
 -11   2  12     2583.32     2644.93     94.13 o 
 -10   2  12     7370.60     7375.19    150.13 o 
  -9   2  12     5479.13     5521.68    136.15 o 
  -8   2  12     4853.51     4785.33    111.69 o 
  -7   2  12     2225.05     2339.03     85.84 o 
  -6   2  12     4433.61     4500.20    116.70 o 
  -5   2  12      236.88      286.70     43.66 o 
  -4   2  12     3173.91     3360.85     93.04 o 
  -3   2  12     3773.68     4037.78    143.02 o 
  -2   2  12       48.29       17.47     33.86 o 
  -1   2  12     3570.81     3457.64    155.01 o 
   0   2  12      495.29      493.62     48.23 o 
   1   2  12    10921.88    10268.48    175.60 o 
   2   2  12      367.25      282.19     31.23 o 
   3   2  12    18967.68    19217.30    326.56 o 
   4   2  12    10320.49    10339.45    232.86 o 
   5   2  12     3384.95     3328.06     77.53 o 
   6   2  12     5682.40     5814.71    112.11 o 
   7   2  12      145.91      218.12     31.52 o 
   8   2  12     2670.59     2678.11     87.66 o 
   9   2  12     6776.18     7068.36    205.46 o 
  10   2  12     1799.95     1802.08    118.56 o 
  11   2  12     6928.03     7066.22    188.48 o 
  12   2  12       86.16      -17.46     43.60 o 
  13   2  12     4356.77     4258.83    163.23 o 
  14   2  12      939.43      914.25     96.66 o 
  15   2  12      147.84      153.37     68.70 o 
  16   2  12     1545.68     1416.95    231.31 o 
  17   2  12      484.08      439.26     98.14 o 
  18   2  12      750.65      696.15    132.52 o 
  19   2  12      742.72      797.67    128.47 o 
 -21   3  12        3.03       46.39     84.93 o 
 -20   3  12      258.27      416.76    116.61 o 
 -19   3  12      569.13      703.60    129.07 o 
 -18   3  12      204.14      255.37    133.15 o 
 -17   3  12      637.32      635.60    212.18 o 
 -16   3  12      104.16       75.83     55.61 o 
 -15   3  12       26.01       60.86     59.46 o 
 -14   3  12     1105.88     1112.68    129.85 o 
 -13   3  12     5174.80     5134.44    216.93 o 
 -12   3  12      251.58      194.38     48.56 o 
 -11   3  12     7445.50     7556.77    235.81 o 
 -10   3  12     5689.16     5683.98    161.34 o 
  -9   3  12      563.03      642.88     97.71 o 
  -8   3  12     6824.08     6801.49    132.01 o 
  -7   3  12     3118.70     3280.95     94.32 o 
  -6   3  12       28.03       41.38     32.18 o 
  -5   3  12    37931.18    37295.96    553.79 o 
  -4   3  12     2843.20     2610.28     91.17 o 
  -3   3  12    13971.61    14197.62    283.57 o 
  -2   3  12    10557.46    10449.02    225.31 o 
  -1   3  12      361.74      384.49     35.72 o 
   0   3  12     8443.76     8170.71    190.15 o 
   1   3  12     8761.58     8778.43    156.86 o 
   2   3  12        0.33       11.84     29.15 o 
   3   3  12     6176.88     5880.08    142.59 o 
   4   3  12     8801.27     8746.96    172.16 o 
   5   3  12     1504.32     1595.70     63.73 o 
   6   3  12     3850.55     3901.52     91.90 o 
   7   3  12        3.02       32.15     23.20 o 
   8   3  12      158.31       98.71     29.38 o 
   9   3  12      401.08      485.70     42.53 o 
  10   3  12     1429.67     1599.32     88.62 o 
  11   3  12      749.14      722.29     77.10 o 
  12   3  12     1177.79     1148.29     95.32 o 
  13   3  12        0.39       15.41     49.31 o 
  14   3  12      192.81      107.82     54.51 o 
  15   3  12      294.51      276.46     79.96 o 
  16   3  12     2102.93     2114.56    168.66 o 
  17   3  12      380.94      282.84     96.02 o 
  18   3  12     1043.09     1152.51    135.50 o 
  19   3  12     1033.27     1360.36    247.01 o 
 -21   4  12      168.43       61.14     91.79 o 
 -20   4  12     1296.82     1415.52    187.00 o 
 -19   4  12       17.30       32.55     71.21 o 
 -18   4  12     1322.89     1031.47    142.57 o 
 -17   4  12     1234.21     1208.29    148.28 o 
 -16   4  12        1.88       79.28     59.67 o 
 -15   4  12     3284.32     3363.80    147.41 o 
 -14   4  12      531.47      470.85     81.71 o 
 -13   4  12     1607.15     1578.09    103.45 o 
 -12   4  12      185.08      221.29     57.10 o 
 -11   4  12     3075.53     3209.59    127.20 o 
 -10   4  12     1797.72     1871.75    104.07 o 
  -9   4  12    18699.37    19105.56    371.36 o 
  -8   4  12     7362.20     7485.35    155.13 o 
  -7   4  12    20224.48    20984.28    323.16 o 
  -6   4  12    15299.42    15010.25    244.53 o 
  -5   4  12     2334.62     2241.29     82.57 o 
  -4   4  12     6750.54     6880.87    219.73 o 
  -3   4  12     2153.90     2294.42     90.09 o 
  -2   4  12      895.06     1028.63     60.39 o 
  -1   4  12    17353.10    17391.22    344.21 o 
   0   4  12    24218.34    24072.89    420.22 o 
   1   4  12    34389.67    35063.15    479.58 o 
   2   4  12    23146.30    23578.23    352.18 o 
   3   4  12     3013.88     2978.49    103.08 o 
   4   4  12     2764.14     2734.39    135.99 o 
   5   4  12      181.27      158.29     34.27 o 
   6   4  12        0.60      -11.48     30.56 o 
   7   4  12      975.65      924.55     58.19 o 
   8   4  12        4.18      -22.33     23.53 o 
   9   4  12     1017.07     1104.66     67.38 o 
  10   4  12      507.18      531.20     55.26 o 
  11   4  12      657.90      586.02     58.03 o 
  12   4  12      558.61      559.46     78.60 o 
  13   4  12     1428.85     1710.79    130.14 o 
  14   4  12     1724.33     1576.92    181.54 o 
  15   4  12      686.68      743.29    125.17 o 
  16   4  12      352.21      385.71    206.09 o 
  17   4  12       35.34       31.16     73.94 o 
  18   4  12      589.46      473.36    106.96 o 
 -20   5  12       70.93      258.00     98.17 o 
 -19   5  12     3877.44     3616.54    394.30 o 
 -18   5  12     1682.04     1868.86    179.76 o 
 -17   5  12     2318.12     2003.88    180.22 o 
 -16   5  12     1036.12     1052.99    143.75 o 
 -15   5  12      105.06       54.60     51.02 o 
 -14   5  12      794.50      880.34    102.24 o 
 -13   5  12     1052.25     1212.37     96.01 o 
 -12   5  12      856.30      962.40     83.79 o 
 -11   5  12     9268.09     9406.56    233.72 o 
 -10   5  12     5686.35     5696.86    198.48 o 
  -9   5  12    11754.53    11352.75    230.64 o 
  -8   5  12    19119.60    19750.41    312.60 o 
  -7   5  12     2792.60     2900.51     91.28 o 
  -6   5  12    12047.59    12037.22    219.48 o 
  -5   5  12      264.30      240.01     49.45 o 
  -4   5  12     2671.45     2620.39    187.75 o 
  -3   5  12     4687.49     4483.85    236.62 o 
  -2   5  12        6.62        8.78     37.47 o 
  -1   5  12     7243.76     6994.18    184.89 o 
   0   5  12    14171.48    13077.29    366.58 o 
   1   5  12    12153.62    12592.94    263.40 o 
   2   5  12    13027.33    12335.93    209.06 o 
   3   5  12     1705.21     1696.63     73.29 o 
   4   5  12     9576.76     9650.55    182.02 o 
   5   5  12      559.40      541.59     48.01 o 
   6   5  12      387.24      417.78     48.56 o 
   7   5  12       90.90      134.54     31.74 o 
   8   5  12     2574.23     2531.86     92.24 o 
   9   5  12      214.20      209.60     38.31 o 
  10   5  12     4278.64     4115.44    129.06 o 
  11   5  12      465.36      529.11     57.69 o 
  12   5  12     6874.63     7106.56    283.80 o 
  13   5  12      442.76      150.09     96.63 o 
  14   5  12      493.25      572.28     98.76 o 
  15   5  12      208.99      171.96     88.64 o 
  16   5  12        0.12      -13.03     62.20 o 
  17   5  12       73.30       63.73     73.00 o 
  18   5  12      944.93      911.17    127.64 o 
 -20   6  12      432.27      477.41    110.59 o 
 -19   6  12      393.61      360.25    142.77 o 
 -18   6  12     1075.51     1185.90    146.15 o 
 -17   6  12      848.89      964.36    130.42 o 
 -16   6  12      104.60      100.75     64.20 o 
 -15   6  12       30.39      -46.86     46.86 o 
 -14   6  12     2749.73     3073.33    262.80 o 
 -13   6  12      252.00      422.63     65.16 o 
 -12   6  12    14451.63    14485.14    320.92 o 
 -11   6  12     1301.75     1426.74     96.16 o 
 -10   6  12     8831.05     9043.61    221.93 o 
  -9   6  12      102.55      113.41     44.53 o 
  -8   6  12      911.23      999.05     73.23 o 
  -7   6  12      148.76      204.92     54.58 o 
  -6   6  12    11948.28    12087.30    227.11 o 
  -5   6  12     5455.46     5623.84    138.43 o 
  -4   6  12    21935.92    21270.11    381.71 o 
  -3   6  12    18473.21    17550.80    328.27 o 
  -2   6  12    16208.24    16030.45    306.70 o 
  -1   6  12    20055.06    20431.91    564.27 o 
   0   6  12     2380.51     2072.76    129.35 o 
   1   6  12      369.82      350.06     45.52 o 
   2   6  12     5459.42     5382.34    142.81 o 
   3   6  12     7015.24     6904.07    174.80 o 
   4   6  12     5852.24     5837.17    130.51 o 
   5   6  12     2563.95     2876.90    110.45 o 
   6   6  12     3159.68     3161.76    117.36 o 
   7   6  12     2701.07     2654.56    119.57 o 
   8   6  12       31.72       34.45     28.51 o 
   9   6  12       34.54       38.85     31.11 o 
  10   6  12        4.31      -32.56     32.56 o 
  11   6  12     1018.64     1041.81     91.12 o 
  12   6  12        4.22       28.84     41.19 o 
  13   6  12      493.72      576.56    120.38 o 
  14   6  12      180.05      235.34     70.33 o 
  15   6  12      450.29      559.62    176.18 o 
  16   6  12      345.08      296.60     75.38 o 
  17   6  12     2132.67     2391.65    150.56 o 
 -19   7  12     1567.81     1699.23    154.29 o 
 -18   7  12      251.99      364.92     88.08 o 
 -17   7  12     2789.59     2759.36    155.30 o 
 -16   7  12     2578.88     2676.61    152.49 o 
 -15   7  12     2960.73     3175.56    164.94 o 
 -14   7  12     8656.03     8846.78    238.24 o 
 -13   7  12      196.29      312.15     58.85 o 
 -12   7  12     4746.84     4400.51    252.15 o 
 -11   7  12      948.20      810.19     94.30 o 
 -10   7  12      198.42      216.27     68.94 o 
  -9   7  12      643.20      653.15     71.86 o 
  -8   7  12     1863.15     1902.24     95.13 o 
  -7   7  12       53.11       -2.47     28.89 o 
  -6   7  12     4620.44     5022.62    161.70 o 
  -5   7  12        2.60       32.03     30.74 o 
  -4   7  12       27.76      -20.89     32.40 o 
  -3   7  12      710.49      723.37     69.72 o 
  -2   7  12       16.73       33.86     31.46 o 
  -1   7  12     4650.99     4660.44    150.65 o 
   0   7  12     1390.70     1499.83    105.84 o 
   1   7  12     3824.03     3655.60    136.08 o 
   2   7  12     4469.79     4475.17    131.65 o 
   3   7  12      548.94      575.12     55.84 o 
   4   7  12     2870.15     2744.97    109.90 o 
   5   7  12     6800.03     6985.58    172.85 o 
   6   7  12     1114.04     1004.34     66.80 o 
   7   7  12    14558.17    14885.87    278.75 o 
   8   7  12     2097.08     2040.45     81.23 o 
   9   7  12     8329.82     8477.11    171.64 o 
  10   7  12     5005.88     4985.92    138.36 o 
  11   7  12        0.51        7.74     51.65 o 
  12   7  12     5996.22     6306.81    269.61 o 
  13   7  12     3238.60     3266.61    402.19 o 
  14   7  12     1000.69     1069.40    196.75 o 
  15   7  12     4351.16     3960.27    352.12 o 
  16   7  12      239.94      322.29    150.04 o 
 -18   8  12      208.41      276.04     88.83 o 
 -17   8  12      201.37      257.25     82.97 o 
 -16   8  12      146.10      145.94     73.10 o 
 -15   8  12      700.55      760.77    126.35 o 
 -14   8  12       25.01       90.87    105.00 o 
 -13   8  12      805.32      853.28    110.12 o 
 -12   8  12       17.26       -0.90     53.51 o 
 -11   8  12      938.14      936.88    102.59 o 
 -10   8  12       69.64       43.06     45.60 o 
  -9   8  12       17.08      -14.82     36.74 o 
  -8   8  12       75.71       52.52     40.92 o 
  -7   8  12      189.94      265.35     46.15 o 
  -6   8  12      139.65      118.14     42.78 o 
  -5   8  12      304.77      350.34     53.84 o 
  -4   8  12       16.97        7.67     32.18 o 
  -3   8  12       94.20       56.93     35.47 o 
  -2   8  12      965.78      849.83    105.04 o 
  -1   8  12        4.98        8.14     29.52 o 
   0   8  12      851.26      751.45     68.87 o 
   1   8  12       51.91       41.63     32.23 o 
   2   8  12       74.72       89.00     39.90 o 
   3   8  12       59.15       80.27     35.94 o 
   4   8  12       11.58      -29.76     29.76 o 
   5   8  12      282.62      265.86     45.42 o 
   6   8  12      673.24      876.39     60.49 o 
   7   8  12      218.02      360.64     99.91 o 
   8   8  12      644.57      580.20    116.66 o 
   9   8  12       12.41      -24.78     44.16 o 
  10   8  12      515.77      600.96     73.03 o 
  11   8  12      129.38       97.80    107.18 o 
  12   8  12       51.03        0.45     76.20 o 
  13   8  12      146.19       78.09     81.65 o 
  14   8  12      286.17      239.84    144.60 o 
  15   8  12      143.38      241.60    144.49 o 
  16   8  12      183.05      409.40    158.27 o 
 -17   9  12     2289.12     2250.30    276.71 o 
 -16   9  12     3796.66     4233.35    381.09 o 
 -15   9  12     2960.75     3131.21    158.14 o 
 -14   9  12     8196.54     8910.33    302.65 o 
 -13   9  12      468.27      447.79     84.78 o 
 -12   9  12     5616.87     5804.02    230.07 o 
 -11   9  12       39.86      100.23     59.40 o 
 -10   9  12      149.88      125.97     51.50 o 
  -9   9  12      226.81      203.80     50.49 o 
  -8   9  12     2030.96     2112.63    126.85 o 
  -7   9  12      528.96      455.94     61.59 o 
  -6   9  12     4546.57     4628.56    157.70 o 
  -5   9  12     2949.91     2787.93    129.20 o 
  -4   9  12     1986.53     1976.33    112.97 o 
  -3   9  12     1785.39     1772.65    106.39 o 
  -2   9  12      326.27      367.70     55.76 o 
  -1   9  12     5881.93     5972.84    305.46 o 
   0   9  12     1505.78     1481.48     96.38 o 
   1   9  12     5089.35     5174.42    162.34 o 
   2   9  12      147.80      127.70     41.34 o 
   3   9  12     1283.07     1327.89    104.55 o 
   4   9  12     1031.50     1001.42     78.11 o 
   5   9  12     8498.01     8530.60    213.13 o 
   6   9  12      813.73      848.05     95.27 o 
   7   9  12     8777.35     8693.82    370.26 o 
   8   9  12      469.59      599.01    126.11 o 
   9   9  12     5855.85     5853.25    207.96 o 
  10   9  12     1115.70      790.72    192.80 o 
  11   9  12       12.88      141.62    141.36 o 
  12   9  12     1646.40     1365.43    232.38 o 
  13   9  12     3001.59     3165.63    320.15 o 
  14   9  12     1353.19      883.54    180.28 o 
 -16  10  12      774.61      844.61    215.76 o 
 -15  10  12       55.62      173.80    156.66 o 
 -14  10  12      524.89      378.37    166.55 o 
 -13  10  12      175.13      220.92    151.58 o 
 -12  10  12     6817.74     7463.29    434.49 o 
 -11  10  12       30.75       10.91     45.61 o 
 -10  10  12     7805.31     8093.91    277.89 o 
  -9  10  12      203.96      163.46     51.06 o 
  -8  10  12     1840.71     2052.06    132.32 o 
  -7  10  12      140.26       98.03     48.36 o 
  -6  10  12     1946.61     1888.84    116.44 o 
  -5  10  12     3597.18     3766.92    156.08 o 
  -4  10  12     9150.36     8681.37    228.21 o 
  -3  10  12     6541.70     6618.05    265.79 o 
  -2  10  12     3404.74     3408.32    153.31 o 
  -1  10  12     3451.10     3605.66    164.86 o 
   0  10  12      177.44      175.07     52.45 o 
   1  10  12      565.87      660.58    109.76 o 
   2  10  12      857.62      923.01     86.30 o 
   3  10  12     5849.13     6189.67    387.73 o 
   4  10  12     1178.20     1271.55     92.20 o 
   5  10  12     6360.37     6181.59    254.01 o 
   6  10  12       83.29       -8.64     72.02 o 
   7  10  12     1016.09      967.78    125.75 o 
   8  10  12      156.23      139.16     92.35 o 
   9  10  12     1369.46     1243.80    173.54 o 
  10  10  12        4.41     -109.96    109.96 o 
  11  10  12     3925.96     3666.69    365.52 o 
  12  10  12        2.63       -1.99    131.51 o 
  13  10  12     1582.03     1501.17    246.23 o 
  14  10  12      194.32       55.51    140.24 o 
 -14  11  12      381.36      654.38    200.11 o 
 -13  11  12       28.79      -65.03    130.91 o 
 -12  11  12      859.24      789.20    208.39 o 
 -11  11  12      875.77      987.16    166.64 o 
 -10  11  12     4133.12     4287.79    174.91 o 
  -9  11  12     3380.98     3369.17    170.69 o 
  -8  11  12     8678.65     8314.35    249.18 o 
  -7  11  12     4247.56     4783.03    248.29 o 
  -6  11  12     4857.45     4573.64    189.15 o 
  -5  11  12     2863.03     2804.54    160.13 o 
  -4  11  12      186.55       94.00     65.08 o 
  -3  11  12        2.79      -31.16     40.91 o 
  -2  11  12     1588.39     1597.66    121.47 o 
  -1  11  12      832.19      998.61    121.00 o 
   0  11  12     6851.99     6601.62    219.16 o 
   1  11  12     4312.57     4607.59    189.75 o 
   2  11  12     5048.98     4931.90    185.80 o 
   3  11  12     2710.07     2722.19    136.98 o 
   4  11  12      995.04      844.40    150.50 o 
   5  11  12      114.47      160.71     66.96 o 
   6  11  12        1.85       33.84     84.98 o 
   7  11  12       17.88      -61.07     79.93 o 
   8  11  12     1455.90     1004.57    218.41 o 
   9  11  12       37.52     -120.96    126.96 o 
  10  11  12     1108.93      953.92    219.97 o 
  11  11  12        0.90      -16.09    130.01 o 
  12  11  12     1940.24     1999.37    287.28 o 
 -13  12  12      341.61      172.75    170.88 o 
 -12  12  12       18.55      -68.31    100.96 o 
 -11  12  12      245.75      104.89    108.37 o 
 -10  12  12       12.87      104.65     99.46 o 
  -9  12  12     1662.55     1304.49    266.06 o 
  -8  12  12      523.04      478.09     86.57 o 
  -7  12  12     1487.27     1562.97    146.71 o 
  -6  12  12     1238.93     1150.16    135.30 o 
  -5  12  12      716.99      910.73    123.71 o 
  -4  12  12      458.00      411.41    143.75 o 
  -3  12  12       17.73      -48.70     50.37 o 
  -2  12  12      101.25       81.88     59.34 o 
  -1  12  12     2224.51     2013.05    282.50 o 
   0  12  12     1172.39     1275.49    137.32 o 
   1  12  12     1066.88     1017.94    222.56 o 
   2  12  12     2081.41     2272.18    250.80 o 
   3  12  12       36.15      -10.55    109.31 o 
   4  12  12      487.36      337.62    158.52 o 
   5  12  12        7.20       94.73    127.53 o 
   6  12  12      121.98       22.32     87.66 o 
   7  12  12      200.58      166.55    107.56 o 
   8  12  12      392.55      216.10    114.56 o 
   9  12  12       58.75      146.72    148.67 o 
  10  12  12       21.74       37.71    142.99 o 
 -10  13  12     1749.19     1962.99    323.96 o 
  -9  13  12      125.88      -25.05    125.07 o 
  -8  13  12     3472.99     2732.28    354.79 o 
  -7  13  12     1828.30     2106.39    240.35 o 
  -6  13  12      993.81     1066.73    127.91 o 
  -5  13  12     4464.64     4480.16    241.19 o 
  -4  13  12      520.34      448.19     93.64 o 
  -3  13  12     1184.13     1079.79    132.08 o 
  -2  13  12     5805.16     5364.04    253.59 o 
  -1  13  12       85.62       23.33     61.38 o 
   0  13  12     4715.13     5143.74    503.13 o 
   1  13  12     2423.63     2210.35    160.87 o 
   2  13  12      853.46      855.62    205.30 o 
   3  13  12     1199.92     1482.11    270.66 o 
   4  13  12      344.14      322.13    165.81 o 
   5  13  12      294.45      480.62    187.54 o 
   6  13  12      779.37      886.73    163.46 o 
   7  13  12      167.43      211.92    113.69 o 
   8  13  12      414.29      438.46    137.91 o 
  -7  14  12       20.38      -93.08     93.08 o 
  -6  14  12        5.02      -46.17     98.50 o 
  -5  14  12      233.15      339.18     98.21 o 
  -4  14  12      177.38      407.85    294.11 o 
  -3  14  12      149.63      -21.87     62.29 o 
  -2  14  12      515.45      750.50    176.12 o 
  -1  14  12      147.12      118.03     71.59 o 
   0  14  12       11.15       78.99     63.86 o 
   1  14  12      923.61      780.67    196.62 o 
   2  14  12       98.57      137.13    131.55 o 
   3  14  12     2046.29     1770.52    294.63 o 
   4  14  12       62.95       85.49    133.51 o 
   5  14  12     1199.62     1548.90    290.96 o 
 -21   1  13      253.35      303.26     96.15 o 
 -20   1  13     1404.65     1016.28    133.77 o 
 -19   1  13      844.34      824.39    119.84 o 
 -18   1  13      959.64      889.42    106.58 o 
 -17   1  13     2434.89     2374.86    143.00 o 
 -16   1  13    12611.71    12280.11    293.28 o 
 -15   1  13       42.21       76.26     39.28 o 
 -14   1  13    17134.30    16861.54    295.32 o 
 -13   1  13      927.76      960.23     69.43 o 
 -12   1  13     9359.49     9406.27    190.33 o 
 -11   1  13    10379.09    10315.12    184.48 o 
 -10   1  13       88.86       99.83     27.08 o 
  -9   1  13      720.84      725.93     48.50 o 
  -8   1  13    17651.33    17687.33    240.15 o 
  -7   1  13       31.64        3.54     24.47 o 
  -6   1  13    21514.66    21351.17    316.18 o 
  -5   1  13      891.48      939.20     46.76 o 
  -4   1  13    12798.59    12551.02    188.15 o 
  -3   1  13     5096.06     5195.71    164.18 o 
  -2   1  13       26.91       27.22     28.23 o 
  -1   1  13     2979.10     2882.51    125.72 o 
   0   1  13     4535.05     4844.34    111.36 o 
   1   1  13     1073.66     1277.31     69.83 o 
   2   1  13      293.92      385.23     35.25 o 
   3   1  13     9515.95     8975.49    141.32 o 
   4   1  13      453.34      437.31     35.45 o 
   5   1  13    14269.60    14102.67    204.50 o 
   6   1  13      261.41      238.35     29.19 o 
   7   1  13     8914.09     9041.05    162.95 o 
   8   1  13     6856.54     7048.80    134.56 o 
   9   1  13     1345.09     1290.15     67.44 o 
  10   1  13     6617.39     6595.20    233.79 o 
  11   1  13      988.05     1008.70     80.60 o 
  12   1  13      957.48      979.11     96.41 o 
  13   1  13    16228.41    16576.79    400.92 o 
  14   1  13       89.01      106.10     58.74 o 
  15   1  13     7835.71     7670.42    428.69 o 
  16   1  13     1362.36     1466.27    250.59 o 
  17   1  13     1667.87     2112.56    287.61 o 
  18   1  13     1010.13      770.15    144.40 o 
  19   1  13       75.55      -24.52     89.38 o 
 -21   2  13       43.31      285.63    111.53 o 
 -20   2  13     1775.79     1648.85    236.36 o 
 -19   2  13      602.27      590.66    130.75 o 
 -18   2  13     7734.52     7937.04    543.52 o 
 -17   2  13      957.96     1041.02    119.22 o 
 -16   2  13     3241.25     3408.42    163.50 o 
 -15   2  13      484.33      462.81     68.57 o 
 -14   2  13     1083.74     1010.74     96.80 o 
 -13   2  13      363.79      431.38     68.10 o 
 -12   2  13     8029.77     8138.11    173.86 o 
 -11   2  13     5740.65     5593.58    169.56 o 
 -10   2  13    12600.90    12567.57    212.11 o 
  -9   2  13     4944.53     4982.83    116.31 o 
  -8   2  13      601.42      641.48     68.96 o 
  -7   2  13     3166.29     3347.03     93.07 o 
  -6   2  13     6066.49     6146.81    143.87 o 
  -5   2  13    12464.70    12295.23    230.22 o 
  -4   2  13    22941.32    22670.48    332.72 o 
  -3   2  13    51428.35    50427.96    617.66 o 
  -2   2  13     3915.05     3827.97    104.56 o 
  -1   2  13    24175.73    23923.70    386.55 o 
   0   2  13       21.71       -6.55     25.78 o 
   1   2  13     3074.33     2905.47     96.22 o 
   2   2  13     6115.18     6061.23    142.89 o 
   3   2  13    28696.65    29305.16    469.51 o 
   4   2  13    12262.38    12605.54    186.37 o 
   5   2  13    12509.74    12877.07    185.01 o 
   6   2  13      450.55      389.33     35.36 o 
   7   2  13      726.83      713.22     46.63 o 
   8   2  13      625.96      645.04     51.96 o 
   9   2  13     1275.73     1352.00     73.59 o 
  10   2  13        0.11      -29.88     29.88 o 
  11   2  13    12100.97    11926.64    265.14 o 
  12   2  13       14.10      -10.63     40.31 o 
  13   2  13     3872.25     3788.83    165.16 o 
  14   2  13      513.81      503.01     78.49 o 
  15   2  13      102.17       49.62     65.08 o 
  16   2  13      997.20     1160.20    130.46 o 
  17   2  13     2149.53     2277.85    179.16 o 
  18   2  13     1071.17     1333.97    146.04 o 
 -21   3  13     2833.14     3208.60    257.03 o 
 -20   3  13      902.73      813.24    138.80 o 
 -19   3  13     5254.57     5267.43    283.48 o 
 -18   3  13        0.29       30.05     77.05 o 
 -17   3  13     2892.25     2692.39    189.73 o 
 -16   3  13      270.71      207.07     72.32 o 
 -15   3  13        5.40      -36.65     50.79 o 
 -14   3  13       24.59       52.39     43.28 o 
 -13   3  13     1461.40     1298.44     91.71 o 
 -12   3  13      199.60       95.58     44.26 o 
 -11   3  13     6441.10     6844.14    201.48 o 
 -10   3  13      370.95      433.57     57.24 o 
  -9   3  13    15912.62    15973.99    323.40 o 
  -8   3  13     2332.27     2181.39     80.43 o 
  -7   3  13    14744.57    14895.85    226.90 o 
  -6   3  13     3797.10     3898.94     92.16 o 
  -5   3  13      389.43      373.64     52.05 o 
  -4   3  13     1188.86     1310.49     65.62 o 
  -3   3  13     1808.90     1698.93    104.75 o 
  -2   3  13     3676.19     3477.29    114.36 o 
  -1   3  13    31728.93    31661.61    443.59 o 
   0   3  13    13252.00    13349.58    212.95 o 
   1   3  13    23331.46    23778.62    351.73 o 
   2   3  13     2561.43     2702.29     95.96 o 
   3   3  13     6801.23     7242.42    152.59 o 
   4   3  13       29.26       38.60     25.72 o 
   5   3  13        5.57        6.48     23.10 o 
   6   3  13     4521.69     4355.89     99.95 o 
   7   3  13       50.27       82.56     25.94 o 
   8   3  13     7940.45     8103.56    191.61 o 
   9   3  13     4753.84     4772.25    139.10 o 
  10   3  13     5081.66     5237.94    259.09 o 
  11   3  13     1061.56     1150.95     86.94 o 
  12   3  13     4240.37     4372.03    170.03 o 
  13   3  13        2.48       -2.67     44.66 o 
  14   3  13      482.50      461.70     88.65 o 
  15   3  13      348.27      371.01     86.01 o 
  16   3  13      961.64     1101.68    125.74 o 
  17   3  13        8.14      -42.39     64.49 o 
  18   3  13     1935.34     1873.57    165.20 o 
 -20   4  13     1257.73     1328.88    167.40 o 
 -19   4  13      814.54      552.02    123.84 o 
 -18   4  13      654.22      629.50    120.52 o 
 -17   4  13      364.85      586.99    157.00 o 
 -16   4  13      109.38      117.16     68.37 o 
 -15   4  13     1864.46     1896.34    115.19 o 
 -14   4  13        3.88       17.98     42.07 o 
 -13   4  13      317.40      332.43     59.21 o 
 -12   4  13      231.66      260.84     53.98 o 
 -11   4  13       54.43       23.92     39.15 o 
 -10   4  13     1289.46     1145.79     82.94 o 
  -9   4  13     1914.12     1851.81    101.91 o 
  -8   4  13    11444.42    11473.21    316.90 o 
  -7   4  13     2740.12     2763.51     91.71 o 
  -6   4  13    15768.60    16234.89    367.82 o 
  -5   4  13        0.01       48.65     24.42 o 
  -4   4  13     3779.83     3936.91    254.92 o 
  -3   4  13     3277.93     3315.43    195.07 o 
  -2   4  13     6026.06     6086.76    169.62 o 
  -1   4  13    16131.87    16496.00    336.06 o 
   0   4  13    25380.01    25727.30    366.99 o 
   1   4  13      765.86      797.65     67.19 o 
   2   4  13    11451.25    11731.65    223.09 o 
   3   4  13        0.07      -22.61     22.61 o 
   4   4  13     1184.47     1248.06     80.73 o 
   5   4  13     1911.63     1826.13     80.01 o 
   6   4  13      247.71      240.25     42.43 o 
   7   4  13     2727.55     2731.79    108.60 o 
   8   4  13     5053.21     5010.83    127.46 o 
   9   4  13      375.93      329.49     45.58 o 
  10   4  13     2375.92     2590.58    109.38 o 
  11   4  13        4.14       84.08     44.11 o 
  12   4  13        3.16      -43.22     43.22 o 
  13   4  13      191.65      163.43     62.49 o 
  14   4  13      510.25      436.39     95.66 o 
  15   4  13      140.64      174.84     80.09 o 
  16   4  13      235.50      135.76    140.54 o 
  17   4  13      302.14      152.87     88.89 o 
  18   4  13       29.75       19.91     74.28 o 
 -20   5  13      894.08      830.88    134.44 o 
 -19   5  13       62.86       50.49     81.47 o 
 -18   5  13     1160.98      998.72    307.18 o 
 -17   5  13      460.03      627.94    113.56 o 
 -16   5  13       60.88       48.30     60.39 o 
 -15   5  13      291.37      287.36     87.15 o 
 -14   5  13       11.54        0.76     45.09 o 
 -13   5  13     1627.70     1510.87    105.62 o 
 -12   5  13      207.11      189.67     51.72 o 
 -11   5  13      354.90      398.29     59.37 o 
 -10   5  13     3840.17     3754.15    138.28 o 
  -9   5  13      225.18      213.72     43.49 o 
  -8   5  13     2847.01     2806.09    106.31 o 
  -7   5  13     6445.98     6224.79    136.93 o 
  -6   5  13       18.92       17.82     24.23 o 
  -5   5  13    12225.33    12400.69    246.75 o 
  -4   5  13     9573.09     9619.19    234.07 o 
  -3   5  13     3430.50     3387.09    126.07 o 
  -2   5  13    15160.24    15628.04    469.07 o 
  -1   5  13     6516.84     6739.15    185.03 o 
   0   5  13     3383.09     3283.04    136.25 o 
   1   5  13    16644.82    16170.23    258.20 o 
   2   5  13      963.01      920.24     55.30 o 
   3   5  13    11579.92    11547.17    237.02 o 
   4   5  13    11661.99    12048.59    215.82 o 
   5   5  13      365.31      434.72     48.80 o 
   6   5  13    10735.41    10725.80    222.50 o 
   7   5  13     1592.00     1610.57     77.49 o 
   8   5  13     1266.73     1185.17     69.61 o 
   9   5  13     2109.10     2132.16     93.37 o 
  10   5  13       37.57       60.56     37.62 o 
  11   5  13      285.72      347.70     53.35 o 
  12   5  13      258.45      364.85     69.68 o 
  13   5  13        3.67      -43.15     56.65 o 
  14   5  13       72.37       91.28     67.71 o 
  15   5  13        1.55      -45.26     59.32 o 
  16   5  13      206.63      338.66     92.73 o 
  17   5  13      388.07      291.79     87.73 o 
 -19   6  13        4.02        0.34     77.68 o 
 -18   6  13     5422.47     5639.58    267.55 o 
 -17   6  13      279.41      227.20     82.15 o 
 -16   6  13      501.90      685.44     93.71 o 
 -15   6  13      648.58      692.01     82.42 o 
 -14   6  13      373.97      414.91     69.94 o 
 -13   6  13      737.95      925.76     86.97 o 
 -12   6  13     5941.67     6122.03    275.70 o 
 -11   6  13        5.85       27.02     40.13 o 
 -10   6  13    20039.66    20697.39    404.37 o 
  -9   6  13      598.32      567.05     54.79 o 
  -8   6  13     7761.11     7404.94    273.37 o 
  -7   6  13       31.96       43.74     33.20 o 
  -6   6  13      362.63      411.64     52.06 o 
  -5   6  13       37.46       16.07     31.29 o 
  -4   6  13     2205.18     2279.41    119.78 o 
  -3   6  13       36.88      -12.67     31.17 o 
  -2   6  13     2051.94     2042.40    112.69 o 
  -1   6  13        0.78      -28.97     28.97 o 
   0   6  13      907.88     1003.82     69.46 o 
   1   6  13     2194.31     2245.78    153.91 o 
   2   6  13     1209.16     1253.03     77.78 o 
   3   6  13     1437.21     1511.47     68.39 o 
   4   6  13      285.91      269.66     38.62 o 
   5   6  13       16.77        3.93     28.57 o 
   6   6  13      141.49      185.75     38.33 o 
   7   6  13     1660.69     1699.56     90.65 o 
   8   6  13      164.24      137.43     35.13 o 
   9   6  13     9593.52     9901.01    198.47 o 
  10   6  13      106.56      146.79     46.89 o 
  11   6  13     7766.03     8035.49    191.83 o 
  12   6  13     1372.35     1220.12     86.67 o 
  13   6  13     1810.92     2334.81    163.98 o 
  14   6  13      346.67      304.69     82.74 o 
  15   6  13      376.39      463.75     86.54 o 
  16   6  13      265.29      280.82     77.03 o 
  17   6  13     2819.25     3074.39    170.48 o 
 -19   7  13     1054.65     1021.44    129.25 o 
 -18   7  13      785.28     1013.80    149.73 o 
 -17   7  13     1843.45     1737.05    128.53 o 
 -16   7  13     1857.30     2058.06    136.25 o 
 -15   7  13       20.67      101.78     60.72 o 
 -14   7  13     1568.89     1723.89    152.23 o 
 -13   7  13      800.88      720.04    130.82 o 
 -12   7  13     2127.34     2100.97    148.25 o 
 -11   7  13     1374.68     1408.40    123.45 o 
 -10   7  13     1195.78     1282.96    159.01 o 
  -9   7  13     2024.83     2014.70    123.21 o 
  -8   7  13        9.43       41.05     36.52 o 
  -7   7  13       12.86        0.57     33.55 o 
  -6   7  13     5587.57     5373.40    143.50 o 
  -5   7  13      774.36      825.64     71.00 o 
  -4   7  13     8963.18     8756.27    211.40 o 
  -3   7  13     2958.00     3032.29    171.55 o 
  -2   7  13     8312.52     8675.15    228.57 o 
  -1   7  13      384.64      330.12     55.36 o 
   0   7  13     1505.60     1389.84     95.86 o 
   1   7  13      694.38      668.17     67.32 o 
   2   7  13     4750.73     4612.02    135.89 o 
   3   7  13     2470.65     2332.93    108.24 o 
   4   7  13     2454.50     2380.53    104.64 o 
   5   7  13     1786.52     1684.01     93.57 o 
   6   7  13     2003.29     2110.18     84.14 o 
   7   7  13      506.91      529.82     59.33 o 
   8   7  13       24.36      -15.65     28.40 o 
   9   7  13       71.70       70.41     32.43 o 
  10   7  13      684.74      674.94     57.80 o 
  11   7  13       50.24       67.33     37.48 o 
  12   7  13     2013.51     2246.84    183.22 o 
  13   7  13      764.22      781.90    130.84 o 
  14   7  13       44.55       93.49    122.84 o 
  15   7  13     1386.63     1303.71    219.40 o 
  16   7  13      182.23      320.97    154.24 o 
 -18   8  13      312.48      331.42    103.07 o 
 -17   8  13     4267.84     4642.04    369.22 o 
 -16   8  13      181.80      181.26     78.78 o 
 -15   8  13    16251.72    15261.87    623.52 o 
 -14   8  13      215.08      202.51     82.23 o 
 -13   8  13    11302.73    12060.81    513.48 o 
 -12   8  13     2419.94     2581.61    228.95 o 
 -11   8  13     1693.37     1838.50    144.57 o 
 -10   8  13      848.89      921.46    104.86 o 
  -9   8  13     4112.54     4083.16    173.40 o 
  -8   8  13       15.17      -36.29     36.29 o 
  -7   8  13    15756.60    16033.97    297.45 o 
  -6   8  13      579.81      641.73     67.49 o 
  -5   8  13    15533.07    15706.35    322.83 o 
  -4   8  13       97.74      145.03     41.79 o 
  -3   8  13      779.59      662.51     65.70 o 
  -2   8  13      465.50      422.84     55.47 o 
  -1   8  13      258.67      293.37     49.38 o 
   0   8  13     6687.09     6721.95    200.21 o 
   1   8  13      510.01      428.00     61.57 o 
   2   8  13      363.50      359.09     57.54 o 
   3   8  13      371.54      448.41     55.43 o 
   4   8  13     3715.87     3793.51    134.00 o 
   5   8  13       24.45        6.19     35.60 o 
   6   8  13     9802.97    10347.80    325.14 o 
   7   8  13     1033.15     1173.89     84.26 o 
   8   8  13     6121.82     5864.27    208.45 o 
   9   8  13     2506.70     2280.32    135.49 o 
  10   8  13      608.77      628.19     77.50 o 
  11   8  13      843.02      886.52    119.37 o 
  12   8  13     4382.59     4318.15    220.89 o 
  13   8  13       63.24      164.13     86.87 o 
  14   8  13    13193.85    14127.74    624.35 o 
  15   8  13      831.09     1151.31    199.81 o 
 -17   9  13     2155.20     1909.03    261.17 o 
 -16   9  13       87.69       74.36     57.65 o 
 -15   9  13      113.13      247.53     75.47 o 
 -14   9  13       23.20      -14.97     61.24 o 
 -13   9  13     1129.87     1007.49    213.13 o 
 -12   9  13       23.47       50.73     74.74 o 
 -11   9  13     4659.52     4858.40    214.31 o 
 -10   9  13      757.14      698.32     95.16 o 
  -9   9  13     1893.67     1925.91    115.84 o 
  -8   9  13     1189.67     1431.09    102.46 o 
  -7   9  13      253.39      363.29     59.52 o 
  -6   9  13      256.19      199.27     50.74 o 
  -5   9  13      549.75      477.97     62.79 o 
  -4   9  13      782.93      746.77     75.08 o 
  -3   9  13     2049.42     2213.81    120.34 o 
  -2   9  13     2670.93     2602.25    130.27 o 
  -1   9  13     1405.91     1314.71     93.10 o 
   0   9  13       10.88       32.52     35.99 o 
   1   9  13       89.24       30.78     38.60 o 
   2   9  13     3967.55     4328.39    184.68 o 
   3   9  13      374.67      428.94     69.34 o 
   4   9  13     2457.20     2638.68    122.88 o 
   5   9  13       13.77       23.98     40.05 o 
   6   9  13      966.86      994.20    100.71 o 
   7   9  13      494.34      511.79    173.05 o 
   8   9  13       86.60        3.47     87.20 o 
   9   9  13       17.01       84.66     90.24 o 
  10   9  13     1434.45     1421.43    230.00 o 
  11   9  13      253.91      177.55    139.49 o 
  12   9  13     1606.63     1626.96    244.44 o 
  13   9  13       50.83       37.30    132.15 o 
  14   9  13       99.64      110.19    127.42 o 
 -16  10  13      245.12      282.37    164.49 o 
 -15  10  13     1790.93     1612.54    261.74 o 
 -14  10  13       35.52     -112.58    119.93 o 
 -13  10  13      790.55      726.32    203.19 o 
 -12  10  13      652.14      836.51    197.94 o 
 -11  10  13      235.49      251.25     69.47 o 
 -10  10  13     3213.66     3096.89    177.38 o 
  -9  10  13       76.80      113.06     57.58 o 
  -8  10  13     2046.37     2299.41    197.45 o 
  -7  10  13     1433.60     1263.90    166.37 o 
  -6  10  13     1645.31     1849.58    117.75 o 
  -5  10  13     3070.47     3121.57    215.51 o 
  -4  10  13       55.57       54.27     44.00 o 
  -3  10  13     1972.58     1660.68    109.85 o 
  -2  10  13      439.94      326.15     99.68 o 
  -1  10  13     1693.91     1660.47    176.03 o 
   0  10  13     1286.57     1203.17    102.01 o 
   1  10  13      562.02      484.86     77.76 o 
   2  10  13     2450.71     2723.59    202.87 o 
   3  10  13       40.73        5.33     43.42 o 
   4  10  13     1679.31     1612.14    147.34 o 
   5  10  13      124.07       72.28     61.54 o 
   6  10  13     1764.63     1717.80    135.03 o 
   7  10  13      667.74      643.40    118.18 o 
   8  10  13       22.64      164.24     95.58 o 
   9  10  13     1099.10      866.50    199.69 o 
  10  10  13      242.44      195.23    146.01 o 
  11  10  13      598.35     1195.10    225.68 o 
  12  10  13     1926.69     1891.05    272.62 o 
  13  10  13       79.35      261.59    153.22 o 
 -14  11  13        3.15     -121.10    141.17 o 
 -13  11  13      542.66      723.39    209.22 o 
 -12  11  13      140.61      218.81    161.19 o 
 -11  11  13     1935.72     2007.53    169.90 o 
 -10  11  13      649.75      875.43    130.29 o 
  -9  11  13     1991.55     1964.83    143.79 o 
  -8  11  13      385.32      429.97     75.45 o 
  -7  11  13       21.45       10.41     46.47 o 
  -6  11  13       14.80       37.24     52.82 o 
  -5  11  13     2473.59     2573.81    155.80 o 
  -4  11  13     1623.90     1543.14    121.14 o 
  -3  11  13      626.20      592.34     81.99 o 
  -2  11  13     4217.36     4149.45    199.20 o 
  -1  11  13      453.17      425.41     74.89 o 
   0  11  13      969.69      984.41     99.70 o 
   1  11  13     1059.81     1040.32     99.46 o 
   2  11  13      675.95      606.57     82.44 o 
   3  11  13     1325.13     1252.45    103.17 o 
   4  11  13     2169.35     2725.07    254.29 o 
   5  11  13      400.89      578.44     98.96 o 
   6  11  13      774.24      805.51    147.99 o 
   7  11  13      510.86      415.45    120.60 o 
   8  11  13        0.26      -64.60    127.74 o 
   9  11  13      397.60      420.38    172.06 o 
  10  11  13     1665.03     1138.39    232.17 o 
  11  11  13       50.12      -46.55    135.88 o 
  12  11  13     1739.58     1118.39    233.34 o 
 -12  12  13      326.17      634.98    203.49 o 
 -11  12  13       97.88       -5.45     98.98 o 
 -10  12  13     2721.52     2938.29    265.16 o 
  -9  12  13     1077.02     1290.97    255.75 o 
  -8  12  13     5250.63     5186.70    247.44 o 
  -7  12  13     2167.21     2034.64    172.73 o 
  -6  12  13     5927.56     5953.27    724.18 o 
  -5  12  13      149.97      182.08     71.53 o 
  -4  12  13     1017.51      768.35    114.62 o 
  -3  12  13     1885.18     2021.74    294.30 o 
  -2  12  13     1621.30     1465.06    261.76 o 
  -1  12  13     4938.05     4949.56    314.62 o 
   0  12  13     8125.82     8732.20    328.28 o 
   1  12  13     2589.14     2710.17    462.44 o 
   2  12  13     6740.67     6909.68    261.02 o 
   3  12  13        0.21       57.74    108.67 o 
   4  12  13      311.09      306.99    148.31 o 
   5  12  13     2255.31     2579.15    345.04 o 
   6  12  13      490.51      352.13    121.59 o 
   7  12  13     2856.76     3113.20    265.43 o 
   8  12  13     2767.68     3165.33    357.51 o 
   9  12  13      820.07      636.51    196.32 o 
  10  12  13      831.15      862.52    216.47 o 
 -10  13  13       40.90       30.78    134.82 o 
  -9  13  13     3103.04     2802.45    377.29 o 
  -8  13  13       27.41       56.92     51.45 o 
  -7  13  13      557.31      678.73    103.56 o 
  -6  13  13      358.81      439.70     96.47 o 
  -5  13  13        0.92      -55.58     55.58 o 
  -4  13  13      310.74      223.24     95.43 o 
  -3  13  13      354.39      138.38     78.74 o 
  -2  13  13        3.63       66.57     79.10 o 
  -1  13  13     2006.47     1699.84    161.11 o 
   0  13  13      550.74      570.85    101.05 o 
   1  13  13     1189.78     1316.33    128.06 o 
   2  13  13     1115.63      981.83    218.04 o 
   3  13  13      514.56      310.84    156.78 o 
   4  13  13      159.43      135.88    145.00 o 
   5  13  13       22.03      -30.43    121.63 o 
   6  13  13        6.01       40.04    152.20 o 
   7  13  13      125.14       79.18    101.75 o 
   8  13  13      557.82      886.13    168.88 o 
  -7  14  13        5.15      -44.31    107.02 o 
  -6  14  13      807.17     1020.03    117.30 o 
  -5  14  13     1793.53     1709.48    162.30 o 
  -4  14  13     1466.28     1469.49    155.66 o 
  -3  14  13     3937.94     3973.96    251.00 o 
  -2  14  13      293.58      318.48    143.12 o 
  -1  14  13     1830.19     1663.22    297.62 o 
   0  14  13      511.63      521.63    146.62 o 
   1  14  13        7.38      -17.51    104.95 o 
   2  14  13     2347.01     2502.51    339.40 o 
   3  14  13     1460.31     1916.17    312.95 o 
   4  14  13      924.04      775.93    222.61 o 
 -21   0  14     1076.07      925.62    159.69 o 
 -20   0  14       91.92       37.26     95.09 o 
 -19   0  14       38.20      -58.52     74.92 o 
 -18   0  14       94.49      168.62     93.83 o 
 -17   0  14     8158.77     8373.04    268.83 o 
 -16   0  14     1314.21     1405.70    184.25 o 
 -15   0  14    17414.04    17235.35    447.81 o 
 -14   0  14     6014.04     6126.98    206.00 o 
 -13   0  14    13572.91    13412.09    323.55 o 
 -12   0  14    12795.87    13039.26    350.28 o 
 -11   0  14      359.23      490.98     77.64 o 
 -10   0  14     7225.79     7098.08    222.18 o 
  -9   0  14     7141.32     7366.35    176.80 o 
  -8   0  14     5001.69     5112.67    126.61 o 
  -7   0  14    61918.11    63348.55    913.50 o 
  -6   0  14    29867.09    29397.59    504.60 o 
  -5   0  14     8533.95     8028.04    216.93 o 
  -4   0  14     6477.47     5893.04    209.92 o 
  -3   0  14     5291.48     5518.31    159.96 o 
  -2   0  14      306.32      423.15     67.61 o 
  -1   0  14    15648.06    15643.56    425.71 o 
   0   0  14     2676.12     2818.19    132.33 o 
   1   0  14    25648.16    24870.03    503.48 o 
   2   0  14     1300.27     1346.24     83.96 o 
   3   0  14     3700.87     3500.12    107.46 o 
   4   0  14     6171.17     5782.78    171.34 o 
   5   0  14     1930.29     2041.56     97.53 o 
   6   0  14    15909.56    16067.25    304.40 o 
   7   0  14     1910.81     1906.79    141.58 o 
   8   0  14    12743.45    13232.04    316.05 o 
   9   0  14     2101.86     2005.49    125.95 o 
  10   0  14        0.53      -36.56     51.98 o 
  11   0  14      753.01      638.99    116.21 o 
  12   0  14    14944.85    14656.13    516.99 o 
  13   0  14     7940.28     8195.85    372.42 o 
  14   0  14    14413.48    15020.14    547.54 o 
  15   0  14     5419.78     5444.02    492.30 o 
  16   0  14     3167.38     3784.84    414.36 o 
  17   0  14     3434.57     3068.29    378.03 o 
  18   0  14       16.90      -13.67    113.54 o 
 -21   1  14       20.77       47.35     77.79 o 
 -20   1  14        4.67       52.25     75.91 o 
 -19   1  14     3774.61     3831.70    378.97 o 
 -18   1  14      181.04      166.21     71.54 o 
 -17   1  14     4554.53     4624.42    199.66 o 
 -16   1  14       69.90       39.56     49.32 o 
 -15   1  14     1141.52     1213.70     99.81 o 
 -14   1  14     1425.08     1577.94     97.48 o 
 -13   1  14      195.09      143.02     41.35 o 
 -12   1  14     3670.91     3851.73    135.07 o 
 -11   1  14     3938.89     3905.22    101.31 o 
 -10   1  14     1524.18     1474.61     67.72 o 
  -9   1  14     4336.55     4217.62    113.03 o 
  -8   1  14      800.99      911.86     53.19 o 
  -7   1  14     1132.07     1127.03     51.56 o 
  -6   1  14      238.34      218.79     35.53 o 
  -5   1  14     4025.99     3842.69     82.47 o 
  -4   1  14     8853.48     8860.66    149.46 o 
  -3   1  14        3.12        9.43     31.07 o 
  -2   1  14    11835.75    11648.43    215.47 o 
  -1   1  14      354.03      347.56     32.68 o 
   0   1  14      309.47      379.40     47.16 o 
   1   1  14     1821.68     2045.08    124.95 o 
   2   1  14    21702.67    22125.40    290.77 o 
   3   1  14     1211.27     1195.83     57.23 o 
   4   1  14    16854.70    16880.11    236.38 o 
   5   1  14     2544.82     2380.94     86.39 o 
   6   1  14     2534.69     2474.11     97.72 o 
   7   1  14      893.38      869.85     54.55 o 
   8   1  14      388.80      367.47     38.23 o 
   9   1  14      144.48      210.67     36.84 o 
  10   1  14     7973.68     8172.08    191.54 o 
  11   1  14     1297.38     1429.27     96.95 o 
  12   1  14     5670.20     6071.91    213.07 o 
  13   1  14       22.33      108.43     60.48 o 
  14   1  14     1998.18     2330.70    158.79 o 
  15   1  14      208.36      110.30     75.76 o 
  16   1  14       70.53       38.73    147.85 o 
  17   1  14     1078.06      822.43    148.63 o 
  18   1  14      664.49      670.65    240.57 o 
 -21   2  14      625.66      617.47    134.51 o 
 -20   2  14     1409.69     1143.51    162.17 o 
 -19   2  14      778.85      780.78    134.00 o 
 -18   2  14     1477.79     1705.64    378.05 o 
 -17   2  14     1864.29     1876.98    162.19 o 
 -16   2  14      319.01      303.15     83.25 o 
 -15   2  14     1043.04      878.80    110.50 o 
 -14   2  14     2509.55     2657.64    151.99 o 
 -13   2  14       30.43        0.60     39.99 o 
 -12   2  14     6385.57     6276.67    162.01 o 
 -11   2  14     3382.06     3365.38    110.69 o 
 -10   2  14     8531.39     8429.28    173.66 o 
  -9   2  14     6866.05     7037.49    151.12 o 
  -8   2  14     2755.59     2830.97     86.41 o 
  -7   2  14     3746.20     3475.22    116.55 o 
  -6   2  14      129.35      103.85     31.38 o 
  -5   2  14     3700.12     3786.76    117.35 o 
  -4   2  14    15240.54    15337.60    208.62 o 
  -3   2  14       17.06       38.77     21.17 o 
  -2   2  14     8636.25     8668.28    135.42 o 
  -1   2  14     1624.43     1643.35     78.62 o 
   0   2  14     1326.88     1164.41     81.18 o 
   1   2  14      275.01      276.15     41.55 o 
   2   2  14      176.89      226.70     38.49 o 
   3   2  14     2213.44     1993.08     84.90 o 
   4   2  14     1113.10     1102.82     52.16 o 
   5   2  14     1302.20     1361.36     57.86 o 
   6   2  14      881.98      989.25     51.98 o 
   7   2  14     4771.33     4756.38    138.05 o 
   8   2  14     2958.14     3076.27    102.60 o 
   9   2  14     3019.84     3073.75    113.65 o 
  10   2  14     6269.82     6101.98    163.50 o 
  11   2  14     2665.45     2796.43    134.24 o 
  12   2  14     2960.53     3525.63    292.05 o 
  13   2  14       27.71      -31.27     42.92 o 
  14   2  14     1592.01     1620.10    126.59 o 
  15   2  14     2133.93     2142.23    195.72 o 
  16   2  14       63.65      -28.63    109.14 o 
  17   2  14     3624.71     3963.42    234.63 o 
  18   2  14      692.08      560.48    109.49 o 
 -21   3  14       11.76      -76.02     76.02 o 
 -20   3  14     1139.01     1097.03    160.53 o 
 -19   3  14     1551.13     1422.26    174.78 o 
 -18   3  14      167.48      171.14    109.31 o 
 -17   3  14     3784.80     4067.55    235.87 o 
 -16   3  14        4.27      -19.42     98.24 o 
 -15   3  14      921.67      869.09    174.98 o 
 -14   3  14     1440.86     1625.31    102.63 o 
 -13   3  14     1720.04     1679.32    197.75 o 
 -12   3  14       14.75       49.87     40.41 o 
 -11   3  14     1819.14     1745.00    129.90 o 
 -10   3  14     2167.09     2135.29    111.75 o 
  -9   3  14     1604.73     1577.58    101.57 o 
  -8   3  14     3217.02     3181.25    108.62 o 
  -7   3  14       30.22       71.34     27.41 o 
  -6   3  14      937.00      986.91     58.97 o 
  -5   3  14    10252.13    10317.45    171.51 o 
  -4   3  14    25246.31    25303.02    364.10 o 
  -3   3  14      697.58      708.22     57.53 o 
  -2   3  14     5275.03     5296.21    125.08 o 
  -1   3  14     5161.11     4977.61    110.74 o 
   0   3  14     2066.02     2174.95     82.20 o 
   1   3  14    23839.47    23899.40    427.68 o 
   2   3  14     5716.08     5870.76    133.21 o 
   3   3  14     7175.63     7185.41    140.63 o 
   4   3  14    19774.03    19744.65    274.76 o 
   5   3  14      274.31      274.65     33.10 o 
   6   3  14     7884.27     7996.82    146.06 o 
   7   3  14     2344.90     2574.30     87.78 o 
   8   3  14      345.92      384.88     40.72 o 
   9   3  14     2718.42     2876.87    141.94 o 
  10   3  14     6632.25     6931.77    187.85 o 
  11   3  14        2.06      -15.27     37.09 o 
  12   3  14     3969.45     4042.44    166.57 o 
  13   3  14      143.44       84.32     54.65 o 
  14   3  14      399.75      439.39     87.53 o 
  15   3  14       10.62      -45.76     57.76 o 
  16   3  14      177.35      141.70     93.90 o 
  17   3  14       26.37      -54.30     59.92 o 
  18   3  14      144.41       75.35     77.56 o 
 -20   4  14      414.47      410.00    119.24 o 
 -19   4  14     2238.92     2084.18    409.20 o 
 -18   4  14       86.57       66.08     77.28 o 
 -17   4  14      170.63      179.26     87.56 o 
 -16   4  14        0.07        4.77     59.47 o 
 -15   4  14     2340.73     2229.43    163.69 o 
 -14   4  14      275.58      261.05     90.39 o 
 -13   4  14     2343.40     2338.80    128.96 o 
 -12   4  14      448.04      368.75     60.95 o 
 -11   4  14      766.26      617.84     70.29 o 
 -10   4  14     6906.03     7012.09    191.75 o 
  -9   4  14        0.34        6.74     34.80 o 
  -8   4  14     5381.90     5141.85    126.87 o 
  -7   4  14       62.23      101.21     30.87 o 
  -6   4  14     7472.02     7559.11    154.53 o 
  -5   4  14     3470.85     3400.90     95.36 o 
  -4   4  14       23.09       16.60     29.21 o 
  -3   4  14     6084.68     5868.46    229.06 o 
  -2   4  14     8613.18     8463.08    347.43 o 
  -1   4  14     1783.79     1828.92     64.80 o 
   0   4  14    30512.12    30839.27    433.52 o 
   1   4  14       87.54       70.10     27.23 o 
   2   4  14    12288.72    12169.87    199.16 o 
   3   4  14     6793.61     6866.22    137.94 o 
   4   4  14     4081.32     3928.44    119.93 o 
   5   4  14     3636.01     3479.27    104.12 o 
   6   4  14    15733.66    15313.18    288.66 o 
   7   4  14     5606.34     5649.94    137.21 o 
   8   4  14    18782.23    19039.55    315.73 o 
   9   4  14       34.47        0.65     29.73 o 
  10   4  14     6416.65     6559.03    167.59 o 
  11   4  14        0.51      -13.49     41.78 o 
  12   4  14        6.18      -25.30     45.25 o 
  13   4  14       85.12      105.29     58.57 o 
  14   4  14     1132.23     1389.55    151.44 o 
  15   4  14        0.01      -20.56     70.36 o 
  16   4  14     2036.87     2103.66    188.66 o 
  17   4  14      170.30       56.41     79.89 o 
  18   4  14       47.94      294.90     98.29 o 
 -20   5  14     2766.19     2648.79    404.96 o 
 -19   5  14     1943.17     1884.33    188.15 o 
 -18   5  14      729.93      340.18    135.44 o 
 -17   5  14     1300.15     1301.68    150.02 o 
 -16   5  14      107.29       67.72     67.88 o 
 -15   5  14        3.03       -0.22     47.58 o 
 -14   5  14      905.13      830.03     88.45 o 
 -13   5  14      839.23      771.99     82.44 o 
 -12   5  14     4403.24     4341.71    215.99 o 
 -11   5  14     3962.22     4147.01    150.64 o 
 -10   5  14     5188.84     5562.98    170.27 o 
  -9   5  14     9710.20     9639.56    231.28 o 
  -8   5  14      428.35      395.06     44.92 o 
  -7   5  14     3574.58     3591.39    104.48 o 
  -6   5  14      158.47       81.52     35.14 o 
  -5   5  14      330.51      343.83     48.25 o 
  -4   5  14       70.01       71.79     35.08 o 
  -3   5  14     9930.90     9799.39    240.20 o 
  -2   5  14     1125.67     1195.19     86.74 o 
  -1   5  14    13290.61    13275.78    258.49 o 
   0   5  14      224.21      164.91     44.51 o 
   1   5  14     6628.80     6853.76    141.09 o 
   2   5  14     1653.86     1694.99    105.98 o 
   3   5  14       29.17       53.60     33.61 o 
   4   5  14       56.92       77.63     33.84 o 
   5   5  14     2500.12     2409.21     91.85 o 
   6   5  14      705.93      704.91     62.18 o 
   7   5  14    14941.50    15162.93    265.31 o 
   8   5  14     1222.13     1243.84     99.98 o 
   9   5  14    10671.03    11239.33    219.96 o 
  10   5  14     2633.78     2618.06    115.46 o 
  11   5  14     2409.66     2506.71    115.50 o 
  12   5  14     2933.14     3126.47    180.69 o 
  13   5  14       69.17        6.69     65.81 o 
  14   5  14      527.71      765.69    114.23 o 
  15   5  14     1700.64     1599.40    157.42 o 
  16   5  14      490.94      477.89    103.53 o 
  17   5  14     1689.85     1766.84    165.63 o 
 -19   6  14      382.27      342.00    100.49 o 
 -18   6  14     4729.58     4692.74    469.63 o 
 -17   6  14      108.95      101.24     79.46 o 
 -16   6  14     3487.93     3790.31    177.13 o 
 -15   6  14      145.41      101.04     58.53 o 
 -14   6  14      281.72      233.47     62.78 o 
 -13   6  14     1159.83     1109.35     95.15 o 
 -12   6  14      559.61      648.32     75.53 o 
 -11   6  14     1246.59     1161.59     99.87 o 
 -10   6  14     1669.91     1663.74    119.62 o 
  -9   6  14      486.48      557.08     54.55 o 
  -8   6  14      574.95      552.65     60.06 o 
  -7   6  14      120.61       70.71     40.19 o 
  -6   6  14     5067.34     5048.43    147.09 o 
  -5   6  14     3493.31     3510.11    144.55 o 
  -4   6  14     1535.42     1413.27     97.08 o 
  -3   6  14    14151.37    14482.95    362.98 o 
  -2   6  14      492.71      437.14     59.76 o 
  -1   6  14     2959.04     2620.59    129.81 o 
   0   6  14     4379.02     4501.34    141.54 o 
   1   6  14     5104.20     4941.98    140.62 o 
   2   6  14     4833.11     4686.23    136.68 o 
   3   6  14    24044.96    23483.53    393.83 o 
   4   6  14     3548.12     3428.75    107.41 o 
   5   6  14    11302.36    11726.86    237.33 o 
   6   6  14        0.80        9.21     30.76 o 
   7   6  14     1483.39     1402.10     85.11 o 
   8   6  14      783.65      708.53     57.68 o 
   9   6  14     2883.80     2834.90    122.98 o 
  10   6  14      179.72      155.95     44.26 o 
  11   6  14     9161.93     9756.68    220.59 o 
  12   6  14        7.41       31.77     52.28 o 
  13   6  14     4733.97     5672.69    238.06 o 
  14   6  14      389.91      550.88     95.46 o 
  15   6  14      328.15      402.40    115.58 o 
  16   6  14      385.42      439.30     85.02 o 
 -19   7  14      249.41       96.82     86.63 o 
 -18   7  14      787.40      777.18    118.35 o 
 -17   7  14       11.03       87.67     65.14 o 
 -16   7  14     4780.75     5029.66    194.24 o 
 -15   7  14     1630.13     1695.98    124.75 o 
 -14   7  14     3774.12     3577.00    215.21 o 
 -13   7  14     6690.66     6920.26    274.27 o 
 -12   7  14      513.72      527.10     87.93 o 
 -11   7  14     6558.72     6911.40    246.54 o 
 -10   7  14     3016.43     3275.22    172.68 o 
  -9   7  14      869.85     1108.53     95.81 o 
  -8   7  14    10668.25    10782.74    272.02 o 
  -7   7  14     4995.90     5265.67    156.36 o 
  -6   7  14     8727.31     8822.91    262.68 o 
  -5   7  14     6638.76     7085.51    208.05 o 
  -4   7  14      101.23       15.33     36.54 o 
  -3   7  14     2489.43     2342.47    134.61 o 
  -2   7  14      912.36     1057.57    118.07 o 
  -1   7  14      618.55      722.08     73.14 o 
   0   7  14     1092.86     1062.56    106.79 o 
   1   7  14        1.37       23.10     30.70 o 
   2   7  14      889.66      811.86     67.44 o 
   3   7  14      120.15      129.86     44.23 o 
   4   7  14       13.36        0.18     31.00 o 
   5   7  14      682.29      838.23     71.76 o 
   6   7  14      466.14      442.76     48.03 o 
   7   7  14     1916.17     2196.98    117.58 o 
   8   7  14     2964.06     2939.13    100.57 o 
   9   7  14      168.97      234.11     41.64 o 
  10   7  14      584.28      629.69     59.59 o 
  11   7  14     2340.63     2475.13    123.36 o 
  12   7  14      153.49       72.71     70.99 o 
  13   7  14     5078.32     5100.86    186.59 o 
  14   7  14     2333.00     2389.15    277.17 o 
  15   7  14     1297.97     1691.66    246.68 o 
  16   7  14     2840.99     2653.54    301.52 o 
 -18   8  14        0.07       64.97     86.53 o 
 -17   8  14      555.18      731.60    109.97 o 
 -16   8  14       62.12      140.57     78.49 o 
 -15   8  14      278.61      491.11    101.26 o 
 -14   8  14      296.63      393.24     95.02 o 
 -13   8  14       22.94        8.22     56.57 o 
 -12   8  14      181.54      237.93     74.33 o 
 -11   8  14        1.79      -47.38     49.67 o 
 -10   8  14       73.57       84.17     52.46 o 
  -9   8  14      168.68      328.35     65.23 o 
  -8   8  14      166.56      182.37     56.06 o 
  -7   8  14     1391.94     1431.97    107.97 o 
  -6   8  14      188.79      279.81     58.80 o 
  -5   8  14     1286.07     1081.88    159.45 o 
  -4   8  14      484.68      467.04     65.26 o 
  -3   8  14       35.56      -23.56     36.28 o 
  -2   8  14       98.29      168.85     47.57 o 
  -1   8  14      437.94      453.70     63.81 o 
   0   8  14       13.73       52.33     40.22 o 
   1   8  14       57.66      120.75     45.88 o 
   2   8  14       22.45        0.13     33.82 o 
   3   8  14      309.90      297.55     51.56 o 
   4   8  14      514.07      552.01     61.49 o 
   5   8  14      213.35      181.98     47.17 o 
   6   8  14       82.82      109.30     44.38 o 
   7   8  14      319.16      315.91     82.01 o 
   8   8  14        0.23       -2.45     29.86 o 
   9   8  14        0.76       16.40     65.17 o 
  10   8  14       62.73      273.41    135.98 o 
  11   8  14       11.82       28.98     77.06 o 
  12   8  14       52.70      118.67     84.57 o 
  13   8  14      110.39      147.89     86.23 o 
  14   8  14      572.40      599.46    159.17 o 
  15   8  14       88.59      168.08    136.59 o 
 -17   9  14      379.32      467.20     77.15 o 
 -16   9  14     5874.51     5917.48    269.09 o 
 -15   9  14     2113.47     2239.15    170.47 o 
 -14   9  14     4280.74     4381.06    222.78 o 
 -13   9  14     2702.34     2599.66    197.25 o 
 -12   9  14      676.87      717.45    110.80 o 
 -11   9  14     2183.82     2249.99    157.74 o 
 -10   9  14     1818.23     1951.40    222.60 o 
  -9   9  14        2.01      -36.38     42.49 o 
  -8   9  14     8226.55     8458.68    243.71 o 
  -7   9  14     1917.58     1943.73    128.28 o 
  -6   9  14    13373.17    12940.74    294.82 o 
  -5   9  14     3896.52     4386.25    169.56 o 
  -4   9  14     3422.77     3491.95    149.94 o 
  -3   9  14     3694.53     3688.96    161.13 o 
  -2   9  14      559.57      655.33     77.20 o 
  -1   9  14      104.06       74.48     41.60 o 
   0   9  14     1348.86     1404.79    106.02 o 
   1   9  14      193.84      107.89     48.66 o 
   2   9  14     3859.19     4349.32    225.74 o 
   3   9  14      509.70      406.19     62.89 o 
   4   9  14     3314.07     3276.76    143.04 o 
   5   9  14     2287.62     2428.61    119.51 o 
   6   9  14      558.03      714.69     60.38 o 
   7   9  14      989.87      799.03    139.41 o 
   8   9  14      824.56      716.05    135.82 o 
   9   9  14      130.92      134.04    111.52 o 
  10   9  14       17.18       83.49    124.13 o 
  11   9  14      753.27      796.85    194.01 o 
  12   9  14     1016.16      808.09    189.64 o 
  13   9  14     4282.57     5420.25    377.33 o 
 -15  10  14        7.68       16.34    144.83 o 
 -14  10  14       75.42       42.92     56.84 o 
 -13  10  14      224.11      222.24    112.50 o 
 -12  10  14     1441.91     1542.66    143.72 o 
 -11  10  14     1594.65     1645.07    160.81 o 
 -10  10  14     2322.71     2361.93    185.74 o 
  -9  10  14     2961.00     3045.19    165.13 o 
  -8  10  14      330.41      259.97     71.35 o 
  -7  10  14        6.25      -19.37     40.57 o 
  -6  10  14      940.42      936.39     89.08 o 
  -5  10  14     3402.97     3520.17    156.99 o 
  -4  10  14     2571.15     2339.72    132.74 o 
  -3  10  14     3824.09     3690.88    160.49 o 
  -2  10  14      192.40      177.93     52.70 o 
  -1  10  14      368.83      257.06     60.73 o 
   0  10  14      162.82       98.84     53.73 o 
   1  10  14     1477.39     1579.84    187.32 o 
   2  10  14      528.54      482.10     78.40 o 
   3  10  14     5777.01     5732.97    257.09 o 
   4  10  14      513.64      461.67     65.67 o 
   5  10  14     5218.19     5125.13    237.35 o 
   6  10  14      104.44       91.88     67.03 o 
   7  10  14        5.97       59.56     91.55 o 
   8  10  14        0.06     -106.72    106.72 o 
   9  10  14     2850.36     2139.97    282.55 o 
  10  10  14      344.62      330.10    150.98 o 
  11  10  14     6668.97     7073.89    459.91 o 
  12  10  14      306.09      229.96    156.00 o 
  13  10  14     1687.59     1558.52    244.72 o 
 -14  11  14      639.35      529.36    193.95 o 
 -13  11  14      403.73      523.40    193.19 o 
 -12  11  14      829.52      972.17    227.31 o 
 -11  11  14     1170.68     1255.42    108.65 o 
 -10  11  14      666.57      531.45    110.81 o 
  -9  11  14     1664.98     1706.27    158.45 o 
  -8  11  14       52.85       74.78     59.97 o 
  -7  11  14      804.82      823.46     97.76 o 
  -6  11  14      476.79      362.73     74.53 o 
  -5  11  14       26.35      -26.25     46.44 o 
  -4  11  14      162.34       48.81     68.41 o 
  -3  11  14     2419.96     2488.18    154.76 o 
  -2  11  14     1872.62     2146.34    145.72 o 
  -1  11  14     7339.98     6717.19    251.65 o 
   0  11  14      633.24      611.79     89.48 o 
   1  11  14     7447.14     7865.06    270.45 o 
   2  11  14       43.91       -3.73     48.46 o 
   3  11  14      503.88      460.09     72.74 o 
   4  11  14     1224.85     1063.61    223.00 o 
   5  11  14      633.07      511.72    103.65 o 
   6  11  14     1375.05     1442.14    182.93 o 
   7  11  14     4799.52     4644.08    415.62 o 
   8  11  14     1227.28     1106.75    221.39 o 
   9  11  14     4373.57     3791.97    376.80 o 
  10  11  14      939.47      751.39    196.83 o 
  11  11  14     1668.79     1453.38    253.54 o 
 -12  12  14       34.44      -74.34     98.11 o 
 -11  12  14      144.25      145.52    116.50 o 
 -10  12  14      188.22      222.72     57.94 o 
  -9  12  14       27.42       20.19     58.64 o 
  -8  12  14      380.59      474.71     98.92 o 
  -7  12  14       54.65      -45.54     85.38 o 
  -6  12  14      270.33      210.23     79.49 o 
  -5  12  14       10.66       45.80     87.89 o 
  -4  12  14      248.29      199.32     79.84 o 
  -3  12  14      132.50       80.12     65.85 o 
  -2  12  14      743.25      696.47    112.61 o 
  -1  12  14      217.41      169.31     76.82 o 
   0  12  14     1526.67     1485.97    191.23 o 
   1  12  14       40.92       46.71     62.98 o 
   2  12  14      735.64      765.80    145.55 o 
   3  12  14      231.58      263.68    147.90 o 
   4  12  14       52.89       29.91    117.20 o 
   5  12  14      228.40      247.28     87.46 o 
   6  12  14      547.24      581.79    259.77 o 
   7  12  14      121.93      -11.37     96.96 o 
   8  12  14     2271.18     1804.81    279.13 o 
   9  12  14        6.26     -111.82    111.82 o 
 -10  13  14        5.11       -1.05    133.30 o 
  -9  13  14      252.36      331.81    165.88 o 
  -8  13  14       32.65       56.37     61.99 o 
  -7  13  14     1205.82     1298.36    138.19 o 
  -6  13  14       66.79       88.40     70.35 o 
  -5  13  14      405.18      231.15     82.16 o 
  -4  13  14     1594.16     1641.29    309.07 o 
  -3  13  14      843.81      672.63    116.57 o 
  -2  13  14     1945.84     1802.98    236.08 o 
  -1  13  14     4316.33     4421.30    312.03 o 
   0  13  14      120.45       63.98     67.86 o 
   1  13  14     4961.06     5257.20    313.00 o 
   2  13  14     1054.40      905.19    209.58 o 
   3  13  14     1323.52     1904.13    305.48 o 
   4  13  14     2657.26     2630.22    364.29 o 
   5  13  14      354.20      418.94    185.36 o 
   6  13  14     1755.43     1413.79    197.60 o 
   7  13  14     2486.23     2728.35    942.53 o 
  -6  14  14      168.27      187.65     92.41 o 
  -5  14  14      109.15      171.32    152.36 o 
  -4  14  14     1425.54     1383.70    152.91 o 
  -3  14  14      610.05      570.81    109.58 o 
  -2  14  14     1845.23     1950.36    176.54 o 
  -1  14  14      345.82      287.81     89.50 o 
   0  14  14      275.82      337.96     85.70 o 
   1  14  14       68.24      193.89    137.61 o 
   2  14  14        0.99      245.61    137.48 o 
   3  14  14      129.19      290.26    168.47 o 
 -21   1  15       10.78      -79.46    102.69 o 
 -20   1  15       41.79       18.93     73.62 o 
 -19   1  15      139.54      160.21     80.82 o 
 -18   1  15     1219.71     1329.84    126.68 o 
 -17   1  15     1715.95     1895.37    144.64 o 
 -16   1  15     2474.25     2442.95    250.03 o 
 -15   1  15     5922.45     6235.80    216.86 o 
 -14   1  15     1031.72     1112.27     90.40 o 
 -13   1  15     4764.97     5103.09    163.35 o 
 -12   1  15     1246.15     1231.83     80.02 o 
 -11   1  15     2191.79     2288.84     84.67 o 
 -10   1  15    13174.55    13463.10    219.21 o 
  -9   1  15     1970.45     2072.40     91.57 o 
  -8   1  15    22448.64    22133.51    293.51 o 
  -7   1  15    17939.72    17817.49    226.73 o 
  -6   1  15     9751.76     9739.31    153.83 o 
  -5   1  15    19921.06    19704.05    258.12 o 
  -4   1  15       25.04       17.40     25.33 o 
  -3   1  15     4797.84     4588.29    116.69 o 
  -2   1  15    20645.42    20798.26    289.38 o 
  -1   1  15     5083.15     4888.36     95.59 o 
   0   1  15    15036.88    14564.06    254.08 o 
   1   1  15    13406.01    12979.32    244.71 o 
   2   1  15    13312.86    13340.07    198.71 o 
   3   1  15     5392.14     5509.26    102.75 o 
   4   1  15     2657.05     2707.56     95.50 o 
   5   1  15       34.25       23.71     23.86 o 
   6   1  15        4.10      -18.86     22.04 o 
   7   1  15     1962.16     1995.10     78.88 o 
   8   1  15      781.61      764.28     52.28 o 
   9   1  15        0.14      -27.26     28.88 o 
  10   1  15      595.53      483.48     57.79 o 
  11   1  15      275.48      193.91     48.36 o 
  12   1  15     3895.17     4201.42    176.46 o 
  13   1  15     2212.25     2377.88    198.11 o 
  14   1  15     6581.39     6838.87    245.30 o 
  15   1  15      566.74      684.61    260.35 o 
  16   1  15     4165.43     4069.27    305.46 o 
  17   1  15      211.42      170.84    167.40 o 
  18   1  15      359.56      485.89    130.10 o 
 -21   2  15       33.50      101.36     98.61 o 
 -20   2  15     1730.12     1587.72    194.26 o 
 -19   2  15      123.66      182.07    140.46 o 
 -18   2  15     4921.13     5422.74    484.59 o 
 -17   2  15      319.22      401.79     97.26 o 
 -16   2  15     4186.41     4268.89    237.32 o 
 -15   2  15      332.43      320.44     79.50 o 
 -14   2  15       63.09      241.65     68.14 o 
 -13   2  15      275.83      360.11     73.78 o 
 -12   2  15     2446.81     2601.86    168.47 o 
 -11   2  15      978.54      968.51     70.59 o 
 -10   2  15     6442.02     6134.79    155.36 o 
  -9   2  15     3237.79     2999.81     98.13 o 
  -8   2  15     1412.75     1486.81     66.81 o 
  -7   2  15      133.32      230.51     35.65 o 
  -6   2  15      381.22      342.59     34.74 o 
  -5   2  15    12932.36    13092.71    188.76 o 
  -4   2  15     2855.31     2852.75     68.86 o 
  -3   2  15    10495.43    10874.68    154.04 o 
  -2   2  15     1874.95     1658.43     55.17 o 
  -1   2  15     2319.91     2385.84     89.04 o 
   0   2  15        0.44       -5.49     33.81 o 
   1   2  15    15573.08    15847.25    277.00 o 
   2   2  15       84.74       54.51     29.06 o 
   3   2  15    29105.96    28837.57    371.21 o 
   4   2  15       49.05       27.85     25.09 o 
   5   2  15    27473.44    28086.32    348.29 o 
   6   2  15      696.78      718.61     45.89 o 
   7   2  15     1568.97     1538.19     64.13 o 
   8   2  15       39.28       -0.70     27.47 o 
   9   2  15     5876.06     5859.73    144.15 o 
  10   2  15     2619.75     2579.71    118.05 o 
  11   2  15    10225.07    10584.35    251.81 o 
  12   2  15     2173.46     2429.78    187.29 o 
  13   2  15     6582.04     6844.87    226.54 o 
  14   2  15      445.56      484.71     92.92 o 
  15   2  15      222.27      184.12     79.57 o 
  16   2  15      669.93      740.09    115.76 o 
  17   2  15      185.61      376.14    128.64 o 
  18   2  15     1792.22     1991.07    177.01 o 
 -20   3  15     2888.75     2519.78    228.30 o 
 -19   3  15       42.19      129.62     87.16 o 
 -18   3  15      655.92      667.35    329.06 o 
 -17   3  15       43.04      137.23     70.96 o 
 -16   3  15      966.31     1148.67    127.81 o 
 -15   3  15     1110.68      959.31    115.26 o 
 -14   3  15     4985.80     4908.65    166.10 o 
 -13   3  15      504.98      646.56     71.73 o 
 -12   3  15     4715.97     4617.93    185.67 o 
 -11   3  15     1823.61     1883.25    109.46 o 
 -10   3  15     2767.71     2450.39    120.97 o 
  -9   3  15      892.34      816.86     71.78 o 
  -8   3  15      759.24      643.85     65.82 o 
  -7   3  15       31.23       35.11     27.70 o 
  -6   3  15      348.39      341.32     37.32 o 
  -5   3  15     2340.00     2454.54     80.23 o 
  -4   3  15     3631.43     3717.29     83.58 o 
  -3   3  15    17671.53    17313.13    225.32 o 
  -2   3  15      382.72      472.12     41.25 o 
  -1   3  15    31717.55    32493.82    457.39 o 
   0   3  15      292.06      311.17     39.94 o 
   1   3  15     8081.21     8042.47    308.23 o 
   2   3  15      253.97      225.52     32.86 o 
   3   3  15     2056.42     1864.71     77.55 o 
   4   3  15       11.34       21.60     26.79 o 
   5   3  15    11539.04    11885.13    207.11 o 
   6   3  15      142.04      115.52     30.21 o 
   7   3  15    26949.13    26956.44    385.38 o 
   8   3  15      734.48      873.16     64.02 o 
   9   3  15    14543.23    14695.68    277.62 o 
  10   3  15       16.58       39.15     37.80 o 
  11   3  15     1943.45     1993.80    116.81 o 
  12   3  15       54.92       95.34     61.84 o 
  13   3  15      166.68      142.59     58.25 o 
  14   3  15       43.08       99.15     63.16 o 
  15   3  15     5268.30     5470.82    253.31 o 
  16   3  15       19.87       96.40     70.95 o 
  17   3  15     4306.84     4102.09    275.06 o 
  18   3  15      373.23      491.19    118.74 o 
 -20   4  15      346.86      326.51    107.90 o 
 -19   4  15     1450.69     1456.03    173.66 o 
 -18   4  15      183.21      109.90     89.23 o 
 -17   4  15      153.81      122.32     84.06 o 
 -16   4  15      402.65      271.17    131.28 o 
 -15   4  15     1957.28     2051.80    123.61 o 
 -14   4  15        0.58       39.97     45.74 o 
 -13   4  15     3513.92     3683.25    154.26 o 
 -12   4  15        5.17       40.09     44.06 o 
 -11   4  15     1262.87     1085.85     87.46 o 
 -10   4  15        0.42       78.35     47.16 o 
  -9   4  15       45.93       64.53     47.78 o 
  -8   4  15      662.55      713.78     54.86 o 
  -7   4  15      302.93      384.95     70.37 o 
  -6   4  15      554.33      516.86     46.40 o 
  -5   4  15     1700.54     1592.55     70.16 o 
  -4   4  15      384.34      320.31     46.45 o 
  -3   4  15      757.26      707.16     54.46 o 
  -2   4  15    11233.73    10888.22    222.21 o 
  -1   4  15       92.46       70.95     27.27 o 
   0   4  15    15629.69    15863.31    240.53 o 
   1   4  15      917.26      898.45     60.34 o 
   2   4  15     1397.25     1318.57     64.68 o 
   3   4  15     2134.52     2006.38     80.75 o 
   4   4  15      116.84      187.37     39.28 o 
   5   4  15     1104.63     1133.05     87.98 o 
   6   4  15    12409.36    12565.22    254.61 o 
   7   4  15      822.28      816.53     87.39 o 
   8   4  15    16631.28    16653.83    289.18 o 
   9   4  15      942.44     1023.12     69.65 o 
  10   4  15     2321.15     2158.81    103.74 o 
  11   4  15      275.48      380.06     70.98 o 
  12   4  15       31.50      -45.60     45.60 o 
  13   4  15       66.67       72.42     72.21 o 
  14   4  15     1285.78     1062.51    139.71 o 
  15   4  15      334.32      161.31    171.02 o 
  16   4  15     1953.62     2008.35    188.59 o 
  17   4  15      404.25      342.58    102.32 o 
 -20   5  15     1100.32      931.38    144.95 o 
 -19   5  15     2182.01     2592.15    216.52 o 
 -18   5  15       18.18      -56.81     99.18 o 
 -17   5  15     2546.90     2326.66    200.34 o 
 -16   5  15      995.97      891.05    126.88 o 
 -15   5  15      115.77       43.49     60.27 o 
 -14   5  15     2122.40     2182.52    142.58 o 
 -13   5  15      336.23      334.00     63.02 o 
 -12   5  15     1194.58     1263.13     98.27 o 
 -11   5  15     1480.37     1679.63    107.42 o 
 -10   5  15      118.32      152.22     46.41 o 
  -9   5  15     1124.11     1187.27     95.06 o 
  -8   5  15     1051.81      889.88     81.62 o 
  -7   5  15     1187.43     1230.14     66.25 o 
  -6   5  15     1254.08     1156.74     77.26 o 
  -5   5  15      175.11      252.56     44.62 o 
  -4   5  15     8959.66     9153.50    213.91 o 
  -3   5  15     1736.81     1705.87    105.22 o 
  -2   5  15     3823.38     3985.50    124.69 o 
  -1   5  15     7528.74     7419.52    176.75 o 
   0   5  15      134.99      163.01     39.61 o 
   1   5  15     6312.76     6334.71    136.88 o 
   2   5  15    10284.01    10284.03    193.74 o 
   3   5  15      730.91      653.10     62.61 o 
   4   5  15     9593.21    10280.15    359.21 o 
   5   5  15     4830.56     4808.34    125.05 o 
   6   5  15     2107.60     2067.54    102.15 o 
   7   5  15    14130.48    14006.74    253.87 o 
   8   5  15     1950.50     1994.14     93.45 o 
   9   5  15     4479.61     4443.71    129.45 o 
  10   5  15     6858.53     7168.49    181.88 o 
  11   5  15      158.66      162.48     47.63 o 
  12   5  15     4839.51     5382.18    551.81 o 
  13   5  15     1810.46     1952.74    169.93 o 
  14   5  15      658.07      781.65    184.98 o 
  15   5  15     1349.91     1399.38    149.87 o 
  16   5  15       27.38      -15.57     68.19 o 
  17   5  15      181.22      268.09    166.71 o 
 -19   6  15      812.58     1012.62    140.40 o 
 -18   6  15      190.22      181.56     93.30 o 
 -17   6  15      482.90      281.78     93.92 o 
 -16   6  15      144.55      212.81     71.92 o 
 -15   6  15       59.44      -10.37     55.08 o 
 -14   6  15      896.22     1020.83     95.64 o 
 -13   6  15     1285.17     1235.92    100.04 o 
 -12   6  15     3930.50     3784.76    153.25 o 
 -11   6  15     5581.55     5411.48    169.97 o 
 -10   6  15      580.49      623.83    115.59 o 
  -9   6  15     6504.44     7071.83    212.17 o 
  -8   6  15      530.19      592.76     77.81 o 
  -7   6  15      503.55      590.97     71.72 o 
  -6   6  15     4549.53     4552.31    143.66 o 
  -5   6  15      451.79      622.31     62.37 o 
  -4   6  15    11385.16    11656.22    281.68 o 
  -3   6  15    10989.50    11365.21    334.01 o 
  -2   6  15    11514.24    11948.17    285.91 o 
  -1   6  15     2129.32     2280.79    107.55 o 
   0   6  15      798.47      709.83     63.60 o 
   1   6  15       94.37       86.01     35.47 o 
   2   6  15       27.81       92.46     33.93 o 
   3   6  15      160.75      116.51     36.20 o 
   4   6  15     1568.07     1585.46     84.42 o 
   5   6  15     2020.11     2180.69    101.93 o 
   6   6  15      970.32      885.21     64.42 o 
   7   6  15      159.06      196.11     54.59 o 
   8   6  15     4590.63     4668.63    155.65 o 
   9   6  15      546.62      638.81     58.44 o 
  10   6  15     4033.86     4175.73    136.94 o 
  11   6  15       10.38       49.26     42.80 o 
  12   6  15     1063.63     1046.78    120.73 o 
  13   6  15       33.84       77.14     68.35 o 
  14   6  15        1.63       72.86     66.62 o 
  15   6  15      410.46      479.79     91.79 o 
  16   6  15     1731.68     1521.14    136.78 o 
 -18   7  15        6.17      -89.24     89.86 o 
 -17   7  15     2999.18     3370.18    173.42 o 
 -16   7  15       30.20      273.16    149.24 o 
 -15   7  15     1789.63     1769.73    165.04 o 
 -14   7  15      121.52       86.80     78.83 o 
 -13   7  15      119.41       55.16     60.52 o 
 -12   7  15       45.20       81.58     63.89 o 
 -11   7  15      983.90      964.00    204.82 o 
 -10   7  15       68.30      127.77     57.23 o 
  -9   7  15     1528.46     1453.78    110.02 o 
  -8   7  15      446.64      384.11     63.95 o 
  -7   7  15      363.51      355.85     55.90 o 
  -6   7  15     3065.93     3304.76    136.40 o 
  -5   7  15      126.20      127.93     45.51 o 
  -4   7  15     4408.40     4615.83    164.67 o 
  -3   7  15     1862.64     1654.12    235.86 o 
  -2   7  15      507.29      554.10     87.71 o 
  -1   7  15      814.77      719.79     76.00 o 
   0   7  15     3404.32     3241.14    148.05 o 
   1   7  15        7.69        4.77     33.10 o 
   2   7  15     8306.08     8042.40    197.30 o 
   3   7  15      125.74       70.55     37.29 o 
   4   7  15    12341.03    12096.95    261.21 o 
   5   7  15        8.06       27.65     39.02 o 
   6   7  15     4859.92     4929.39    169.18 o 
   7   7  15      117.65       93.72     41.17 o 
   8   7  15      184.43       75.22     44.68 o 
   9   7  15      948.27      980.15     68.51 o 
  10   7  15     5273.04     5740.60    193.84 o 
  11   7  15      266.49      326.79     61.61 o 
  12   7  15     4122.07     4292.84    163.97 o 
  13   7  15       25.88       61.08     79.99 o 
  14   7  15     2055.82     2195.87    265.72 o 
  15   7  15       64.18     -107.78    107.78 o 
 -17   8  15     1129.18     1265.92    141.95 o 
 -16   8  15     2725.49     2796.98    466.49 o 
 -15   8  15     2229.35     2354.93    190.30 o 
 -14   8  15     4317.15     3960.91    326.21 o 
 -13   8  15      183.67      155.50     82.70 o 
 -12   8  15     1945.73     1963.00    154.83 o 
 -11   8  15     2009.17     2423.78    340.36 o 
 -10   8  15        3.84       24.60     47.50 o 
  -9   8  15     9680.16    10250.15    324.61 o 
  -8   8  15     7294.94     7466.00    225.49 o 
  -7   8  15     8125.47     8749.32    220.87 o 
  -6   8  15    16120.42    16772.56    489.49 o 
  -5   8  15     2231.92     1995.97    125.15 o 
  -4   8  15     5742.96     5710.43    191.79 o 
  -3   8  15     2416.36     2562.91    141.36 o 
  -2   8  15      833.30      797.14     83.72 o 
  -1   8  15     8184.75     8540.87    293.82 o 
   0   8  15     7877.07     7854.35    227.66 o 
   1   8  15     9243.39     9681.37    259.62 o 
   2   8  15     3838.57     3837.73    174.76 o 
   3   8  15     4023.13     4007.85    145.08 o 
   4   8  15       27.80      -18.62     35.51 o 
   5   8  15     1394.86     1438.03     94.15 o 
   6   8  15     2484.80     2572.62    116.06 o 
   7   8  15      791.95      779.86     94.72 o 
   8   8  15     1309.88     1519.51    211.95 o 
   9   8  15       22.02       73.30     54.26 o 
  10   8  15      560.48      522.81    165.48 o 
  11   8  15     1597.49     1596.41    149.57 o 
  12   8  15      935.82      802.49    127.05 o 
  13   8  15     6510.69     6609.27    273.28 o 
  14   8  15     1141.03     1376.97    205.62 o 
  15   8  15     6107.76     6691.24    404.41 o 
 -16   9  15      239.91      242.69     79.95 o 
 -15   9  15        0.04      -55.70     63.53 o 
 -14   9  15        6.26      -91.59    145.54 o 
 -13   9  15     1327.37     1269.35    141.74 o 
 -12   9  15      295.69      403.56     95.86 o 
 -11   9  15     2183.20     2151.39    160.53 o 
 -10   9  15     2964.31     3096.94    169.35 o 
  -9   9  15      218.06      204.31     63.14 o 
  -8   9  15       53.44      113.91     61.71 o 
  -7   9  15      197.83      248.30     59.44 o 
  -6   9  15      384.91      490.97     72.96 o 
  -5   9  15     1731.86     1653.91    120.09 o 
  -4   9  15     3846.69     3771.44    174.22 o 
  -3   9  15     1723.39     1632.56    118.26 o 
  -2   9  15     5175.95     5554.71    271.34 o 
  -1   9  15        3.79      -18.82     37.20 o 
   0   9  15      110.76      183.46     59.06 o 
   1   9  15       33.24      -14.71     43.18 o 
   2   9  15     1669.52     1591.12    113.01 o 
   3   9  15      203.95      162.21     53.74 o 
   4   9  15     5278.08     5637.12    182.92 o 
   5   9  15       16.62       21.10     41.11 o 
   6   9  15      629.96      650.72     68.18 o 
   7   9  15        5.35      -69.13     69.13 o 
   8   9  15      218.19      236.99    171.87 o 
   9   9  15      797.99      628.77    132.62 o 
  10   9  15     2077.11     2239.91    282.93 o 
  11   9  15     1108.39     1397.58    237.36 o 
  12   9  15     1957.49     1437.45    230.44 o 
  13   9  15      636.36      624.42    172.52 o 
 -15  10  15        0.58       46.08    143.63 o 
 -14  10  15     1409.69     1229.08    120.34 o 
 -13  10  15      303.93      286.66    120.23 o 
 -12  10  15      811.49      849.33    285.48 o 
 -11  10  15      961.01      888.65    135.78 o 
 -10  10  15      277.61      268.75     89.95 o 
  -9  10  15     3096.57     3064.67    180.54 o 
  -8  10  15      455.74      389.75     82.50 o 
  -7  10  15      458.37      357.62     80.05 o 
  -6  10  15     3562.57     3532.33    181.25 o 
  -5  10  15       15.33      -10.94     45.16 o 
  -4  10  15     1588.55     1449.07    117.03 o 
  -3  10  15     2076.89     1916.30    133.47 o 
  -2  10  15     1742.49     1561.11    120.36 o 
  -1  10  15     2647.56     2930.04    162.07 o 
   0  10  15      691.87      563.47     87.44 o 
   1  10  15     2575.50     2586.35    166.68 o 
   2  10  15       65.02       57.40     52.74 o 
   3  10  15     1870.96     1850.86    118.70 o 
   4  10  15     2207.25     2162.08    119.24 o 
   5  10  15      831.00      926.44     91.08 o 
   6  10  15      688.64      807.43    104.67 o 
   7  10  15      123.31      -25.70    122.52 o 
   8  10  15     1156.45     1332.37    237.05 o 
   9  10  15       46.82      264.55    146.28 o 
  10  10  15     1278.37     1226.96    231.64 o 
  11  10  15      689.07      936.52    211.26 o 
  12  10  15      575.00      304.81    165.71 o 
 -14  11  15       64.48        2.22    141.94 o 
 -13  11  15      436.89      494.90    191.78 o 
 -12  11  15       96.69       84.59     62.87 o 
 -11  11  15     1263.25     1306.06    119.28 o 
 -10  11  15      602.68      772.74    101.97 o 
  -9  11  15      131.13      182.52     76.21 o 
  -8  11  15      719.78      540.55    106.60 o 
  -7  11  15      405.31      328.83    100.13 o 
  -6  11  15      614.65      703.51     91.23 o 
  -5  11  15     1789.90     1966.71    187.11 o 
  -4  11  15     3076.05     2471.71    172.36 o 
  -3  11  15      524.30      593.00     93.44 o 
  -2  11  15     1087.48     1239.16    126.45 o 
  -1  11  15      116.20       84.51     58.80 o 
   0  11  15      161.96       80.92     60.68 o 
   1  11  15      356.42      379.12     79.62 o 
   2  11  15     3319.61     3223.39    173.85 o 
   3  11  15      166.34      118.28     59.21 o 
   4  11  15     5675.47     6016.23    190.93 o 
   5  11  15      227.27      305.73     91.73 o 
   6  11  15     1204.68     1171.15    169.46 o 
   7  11  15      482.35      494.73    175.42 o 
   8  11  15      575.18      615.53    187.62 o 
   9  11  15       11.92      100.78    137.56 o 
  10  11  15     2019.48     2244.01    302.46 o 
  11  11  15      658.99      665.72    193.59 o 
 -12  12  15        9.08        6.95    107.96 o 
 -11  12  15      996.19     1034.14    179.97 o 
 -10  12  15       37.82       28.06     92.22 o 
  -9  12  15        0.17       48.57     64.02 o 
  -8  12  15      287.72      305.89     88.58 o 
  -7  12  15      556.83      646.87    113.61 o 
  -6  12  15       22.73      -32.78     63.11 o 
  -5  12  15       86.48       59.06     68.69 o 
  -4  12  15     1496.09     1513.57    161.80 o 
  -3  12  15        3.50      -23.18     59.10 o 
  -2  12  15     6700.44     6003.64    286.49 o 
  -1  12  15      113.54      105.21     72.14 o 
   0  12  15     5497.95     5344.46    255.03 o 
   1  12  15      423.77      546.69    180.43 o 
   2  12  15     1629.02     1567.08    138.96 o 
   3  12  15      602.12      611.61    187.13 o 
   4  12  15     1191.21     1191.35    245.95 o 
   5  12  15       69.62       84.71     82.81 o 
   6  12  15     7618.18     7961.58    882.75 o 
   7  12  15      179.55       92.62    102.77 o 
   8  12  15     9388.42     8817.82    544.74 o 
   9  12  15      408.56      618.56    189.15 o 
  -9  13  15      178.19      216.88     66.50 o 
  -8  13  15        3.59       41.16     65.96 o 
  -7  13  15       76.87      137.49     88.55 o 
  -6  13  15      214.33      232.84     84.66 o 
  -5  13  15      316.06      348.58    160.29 o 
  -4  13  15      836.88      730.40    120.70 o 
  -3  13  15     1514.39     1482.30    226.88 o 
  -2  13  15      920.35      999.42    224.31 o 
  -1  13  15     1928.68     2077.40    181.14 o 
   0  13  15        2.02       57.47    118.87 o 
   1  13  15      433.70      466.99     86.96 o 
   2  13  15      221.09      293.64    147.91 o 
   3  13  15      187.56       19.55    127.88 o 
   4  13  15      845.11      574.45    196.22 o 
   5  13  15      790.84      685.60    266.80 o 
   6  13  15      436.99      463.63    137.75 o 
  -5  14  15     1488.76     1751.92    170.63 o 
  -4  14  15       14.57       24.77     72.90 o 
  -3  14  15      446.01      514.55    107.71 o 
  -2  14  15       82.56      164.50    120.42 o 
  -1  14  15        0.08       51.33     72.70 o 
   0  14  15      210.25      214.61     77.25 o 
   1  14  15     2495.18     2016.61    306.28 o 
   2  14  15      169.74       51.44    126.83 o 
 -21   0  16     1156.17      989.14    256.77 o 
 -20   0  16      581.85      430.52    128.89 o 
 -19   0  16      245.17       51.64     95.92 o 
 -18   0  16      807.21      708.87    173.22 o 
 -17   0  16      390.66      301.35    160.89 o 
 -16   0  16     4001.27     3881.96    225.23 o 
 -15   0  16      341.32      387.64     83.49 o 
 -14   0  16     2838.84     2884.86    183.07 o 
 -13   0  16        5.22      -16.40     47.77 o 
 -12   0  16        2.01        6.09     45.14 o 
 -11   0  16     5571.50     5740.00    209.00 o 
 -10   0  16     6211.40     6296.59    213.48 o 
  -9   0  16    20737.19    20743.25    389.76 o 
  -8   0  16    37834.49    37611.61    578.87 o 
  -7   0  16     5120.66     5042.24    132.61 o 
  -6   0  16    40178.94    39925.60    608.97 o 
  -5   0  16      925.36      899.79     80.46 o 
  -4   0  16     1329.39     1298.24    111.70 o 
  -3   0  16       17.85      -55.19     69.13 o 
  -2   0  16    25793.23    25488.88    648.84 o 
  -1   0  16    26739.52    25970.61    538.33 o 
   0   0  16    42669.85    41798.28    691.70 o 
   1   0  16    12835.51    13291.37    267.73 o 
   2   0  16    55566.40    54383.11    775.71 o 
   3   0  16      311.48      359.12     38.68 o 
   4   0  16    10434.22    10401.23    225.08 o 
   5   0  16      168.65      261.85     45.58 o 
   6   0  16      453.05      492.89     56.01 o 
   7   0  16     2477.22     2186.32    110.79 o 
   8   0  16    11530.14    11854.84    303.75 o 
   9   0  16      753.38      732.51     85.45 o 
  10   0  16     2858.07     2960.59    227.68 o 
  11   0  16     2963.77     2571.09    284.93 o 
  12   0  16      259.27      160.00    101.84 o 
  13   0  16     6017.59     5826.12    314.56 o 
  14   0  16       19.60       16.62    112.56 o 
  15   0  16     2038.16     2621.26    352.67 o 
  16   0  16       97.98      -34.66    111.48 o 
  17   0  16      313.19      145.60    147.85 o 
  18   0  16       91.86       17.30    134.07 o 
 -21   1  16      594.52      515.82    123.37 o 
 -20   1  16       62.56      123.13     81.24 o 
 -19   1  16     1043.12      795.29    116.98 o 
 -18   1  16      934.11      935.84    122.30 o 
 -17   1  16      456.00      371.44     84.73 o 
 -16   1  16      845.63      736.88     94.40 o 
 -15   1  16      548.33      517.95     79.82 o 
 -14   1  16      193.66      224.71     61.37 o 
 -13   1  16      134.98      177.13     70.76 o 
 -12   1  16     1877.91     1837.72     95.40 o 
 -11   1  16     3874.07     3984.62    133.00 o 
 -10   1  16      629.49      686.17     51.44 o 
  -9   1  16     3980.46     4162.93    105.15 o 
  -8   1  16      253.02      233.51     28.79 o 
  -7   1  16        8.04       -4.18     23.54 o 
  -6   1  16     4447.39     4381.58     89.62 o 
  -5   1  16      494.66      371.56     37.68 o 
  -4   1  16    18256.93    17692.76    259.00 o 
  -3   1  16     2419.44     2436.01    134.16 o 
  -2   1  16     8229.14     8505.77    150.45 o 
  -1   1  16     2897.04     2943.05     83.37 o 
   0   1  16      458.08      501.84     44.24 o 
   1   1  16     3967.38     3985.09     76.71 o 
   2   1  16     4996.59     5106.91    181.29 o 
   3   1  16     6198.76     6110.31    111.87 o 
   4   1  16    11576.28    11468.99    163.84 o 
   5   1  16     7038.45     7048.72    125.99 o 
   6   1  16     8563.59     8248.26    172.52 o 
   7   1  16      163.45      158.23     32.47 o 
   8   1  16        2.28      -23.65     23.65 o 
   9   1  16     3255.26     3154.40    112.25 o 
  10   1  16     2703.41     2601.99    121.50 o 
  11   1  16     2962.21     3139.05    148.16 o 
  12   1  16     2879.74     2919.47    179.21 o 
  13   1  16     1877.94     2288.66    162.81 o 
  14   1  16      276.94      181.55    151.67 o 
  15   1  16      130.52       69.13    159.96 o 
  16   1  16       96.56      315.81    109.51 o 
  17   1  16      572.76      420.85    120.86 o 
  18   1  16      153.19      188.86    155.51 o 
 -21   2  16      322.98      174.98    105.15 o 
 -20   2  16      144.32       16.43     91.88 o 
 -19   2  16        9.94       35.34     84.82 o 
 -18   2  16      331.65      397.29    115.48 o 
 -17   2  16      200.10      321.85     88.66 o 
 -16   2  16      900.73      804.60    113.46 o 
 -15   2  16     3247.13     3232.57    199.98 o 
 -14   2  16      950.04     1080.58    117.50 o 
 -13   2  16     1723.32     1717.94    139.10 o 
 -12   2  16        5.12       62.89     40.53 o 
 -11   2  16     8906.88     9115.40    227.01 o 
 -10   2  16      943.55      927.66     74.86 o 
  -9   2  16      234.24      210.75     38.72 o 
  -8   2  16     5437.86     5623.04    146.50 o 
  -7   2  16      881.39      974.69     55.46 o 
  -6   2  16     4787.91     4655.23     88.98 o 
  -5   2  16    11130.84    11357.06    161.42 o 
  -4   2  16    13357.21    13499.03    183.16 o 
  -3   2  16    25032.81    24822.67    297.11 o 
  -2   2  16      230.66      277.50     30.03 o 
  -1   2  16     7566.97     7226.91    179.07 o 
   0   2  16        7.44       19.36     25.93 o 
   1   2  16      161.35      125.21     32.79 o 
   2   2  16     3316.03     3404.40    115.84 o 
   3   2  16      854.69      812.39     50.73 o 
   4   2  16     1467.56     1518.70     62.00 o 
   5   2  16     4793.92     5065.60    107.06 o 
   6   2  16     1556.62     1517.02     65.31 o 
   7   2  16     3748.06     3902.37    100.10 o 
   8   2  16     2345.93     2193.22     97.14 o 
   9   2  16     2485.60     2485.98    100.58 o 
  10   2  16       38.29       18.56     37.55 o 
  11   2  16      435.89      447.00     70.87 o 
  12   2  16       45.44      -16.07     49.94 o 
  13   2  16      411.73      389.83    113.12 o 
  14   2  16      451.51      424.90    134.28 o 
  15   2  16        8.80       -4.40     66.81 o 
  16   2  16     2716.04     2591.22    190.49 o 
  17   2  16       15.94      -20.45     68.42 o 
 -20   3  16       52.28       70.21     94.12 o 
 -19   3  16     3222.59     3583.29    267.30 o 
 -18   3  16      459.30      414.33    231.34 o 
 -17   3  16     1852.15     1695.28    183.37 o 
 -16   3  16     2810.68     2906.29    197.65 o 
 -15   3  16        0.05       53.20     64.02 o 
 -14   3  16     1265.71     1313.14     97.94 o 
 -13   3  16     3053.70     3094.21    141.83 o 
 -12   3  16       23.65       27.16     43.29 o 
 -11   3  16     4308.91     3913.98    184.89 o 
 -10   3  16      982.13      998.18     81.83 o 
  -9   3  16       68.74       52.44     37.22 o 
  -8   3  16     2503.46     2576.19    105.09 o 
  -7   3  16      118.57      132.58     33.85 o 
  -6   3  16      580.35      628.78     43.52 o 
  -5   3  16      217.46      255.71     36.91 o 
  -4   3  16     5410.20     5388.74     94.35 o 
  -3   3  16      926.44      979.89     42.73 o 
  -2   3  16     2023.42     2103.53     71.53 o 
  -1   3  16      465.22      572.09     44.72 o 
   0   3  16      738.05      780.24     51.61 o 
   1   3  16     1595.92     1611.26     71.58 o 
   2   3  16     7934.66     7859.22    192.33 o 
   3   3  16     1534.88     1458.33     75.58 o 
   4   3  16     7347.40     6922.31    155.84 o 
   5   3  16     9256.76     8990.89    200.67 o 
   6   3  16      182.70      195.84     36.33 o 
   7   3  16     3943.55     3915.85    116.81 o 
   8   3  16     2630.88     2489.06    108.02 o 
   9   3  16      141.70      171.19     41.82 o 
  10   3  16     7929.60     8188.72    234.32 o 
  11   3  16     2192.66     2341.41    130.80 o 
  12   3  16     2455.75     2488.53    148.12 o 
  13   3  16     2672.42     2361.05    173.70 o 
  14   3  16        0.07       37.25     80.90 o 
  15   3  16     1196.28     1157.75    154.78 o 
  16   3  16      465.73      455.91    113.47 o 
  17   3  16       17.84      106.95     91.08 o 
 -20   4  16      994.64     1014.25    153.78 o 
 -19   4  16        1.52       46.59     85.18 o 
 -18   4  16     1049.23     1027.28    336.11 o 
 -17   4  16     1144.78     1303.87    191.00 o 
 -16   4  16       45.26       92.54     66.09 o 
 -15   4  16     6838.66     7117.44    212.01 o 
 -14   4  16     1571.90     1505.35    108.53 o 
 -13   4  16     6919.92     7174.05    222.74 o 
 -12   4  16      848.74      873.15     83.87 o 
 -11   4  16     1770.41     1716.66    108.68 o 
 -10   4  16       68.12       37.22     40.02 o 
  -9   4  16     3205.34     3215.29    127.50 o 
  -8   4  16       11.59       46.46     31.90 o 
  -7   4  16     6834.29     6679.16    149.39 o 
  -6   4  16       44.49       20.85     26.79 o 
  -5   4  16     8542.48     8576.15    167.99 o 
  -4   4  16     2714.09     2713.56    100.67 o 
  -3   4  16     8394.34     8354.99    172.59 o 
  -2   4  16    10532.07    10484.12    188.04 o 
  -1   4  16     1743.27     1844.27     71.86 o 
   0   4  16    19717.04    19948.71    290.84 o 
   1   4  16      764.67      914.68     54.74 o 
   2   4  16     1613.67     1485.01     70.13 o 
   3   4  16     1090.19     1009.62     64.57 o 
   4   4  16      858.54      928.08     63.38 o 
   5   4  16     3065.56     2978.73    102.67 o 
   6   4  16    12524.40    12280.85    361.81 o 
   7   4  16     8845.61     9048.08    190.53 o 
   8   4  16    13212.11    13613.98    252.42 o 
   9   4  16     7134.70     7494.44    217.21 o 
  10   4  16     1446.46     1672.09    115.86 o 
  11   4  16      987.48      854.28     88.87 o 
  12   4  16     2066.85     2228.63    213.92 o 
  13   4  16       21.83       19.12     68.87 o 
  14   4  16     4039.92     4009.10    260.26 o 
  15   4  16     2292.25     2008.82    186.36 o 
  16   4  16     3162.97     4024.89    316.55 o 
  17   4  16     1133.15     1290.07    158.28 o 
 -19   5  16       41.45      111.75     88.83 o 
 -18   5  16       45.06       42.53     79.23 o 
 -17   5  16        1.04      -62.39     62.39 o 
 -16   5  16      644.21      933.93    131.97 o 
 -15   5  16        9.36       38.31     52.88 o 
 -14   5  16     3774.28     4080.50    174.53 o 
 -13   5  16       65.99      111.15     54.07 o 
 -12   5  16     5042.92     5185.00    176.78 o 
 -11   5  16        7.22      -31.14     37.71 o 
 -10   5  16      798.03      817.42     77.48 o 
  -9   5  16     1235.77     1159.42     84.63 o 
  -8   5  16      271.43      277.09     42.69 o 
  -7   5  16       75.92      114.15     34.38 o 
  -6   5  16     8480.51     9015.22    210.01 o 
  -5   5  16      599.25      618.49     59.62 o 
  -4   5  16    14252.55    13964.45    279.37 o 
  -3   5  16     7829.32     7769.17    291.53 o 
  -2   5  16    19714.26    19537.11    354.30 o 
  -1   5  16     7809.27     7776.30    270.36 o 
   0   5  16     1177.69     1093.87     57.39 o 
   1   5  16      728.63      711.81     57.38 o 
   2   5  16      139.26      117.04     32.48 o 
   3   5  16      134.62      113.47     35.15 o 
   4   5  16     2836.09     2826.22    114.66 o 
   5   5  16     2129.56     2087.22     93.19 o 
   6   5  16    14161.01    14265.49    285.35 o 
   7   5  16     6523.78     6657.51    170.62 o 
   8   5  16     6447.53     6408.76    156.58 o 
   9   5  16     4731.93     5049.13    141.82 o 
  10   5  16      826.66      954.85     77.24 o 
  11   5  16      143.68      160.92     80.68 o 
  12   5  16       87.79       34.12     71.17 o 
  13   5  16       70.62      160.74     78.23 o 
  14   5  16      340.31      322.02     91.94 o 
  15   5  16     1490.90     1797.67    309.04 o 
  16   5  16      821.41      816.53    228.47 o 
 -19   6  16      226.28      160.82    106.94 o 
 -18   6  16     3608.25     3611.85    243.14 o 
 -17   6  16     1518.75     1390.05    310.45 o 
 -16   6  16      757.13      835.30    101.09 o 
 -15   6  16     1441.51     1360.27    118.68 o 
 -14   6  16       15.14       24.18     49.65 o 
 -13   6  16       28.95       12.00     49.74 o 
 -12   6  16     5818.47     6243.23    233.68 o 
 -11   6  16      702.81      705.40     99.71 o 
 -10   6  16     9467.25     9584.95    234.50 o 
  -9   6  16      395.08      308.28     61.98 o 
  -8   6  16     3824.59     3659.85    163.89 o 
  -7   6  16      327.12      342.64     63.72 o 
  -6   6  16      207.16      180.00     45.31 o 
  -5   6  16     4755.47     4776.76    147.04 o 
  -4   6  16     1057.12      969.21     85.11 o 
  -3   6  16     6276.50     6454.29    216.54 o 
  -2   6  16     1390.71     1525.09    104.82 o 
  -1   6  16        0.35       -7.12     30.92 o
[truncated: 262,002 more chars]
